# Supplementary material for: Active learning in the lecture theatre using 3D printed objects
Source: F1000Res. 2016 Jun 3;5:61. Originally published 2016 Jan 13. [Version 2] doi: 10.12688/f1000research.7632.2 (PMC4911624; doi:10.12688/f1000research.7632.2)
Supplement: Supplementary file 1 [file f1000research-5-9453-s0000.tgz › 09cfb155-9123-41c8-a08c-3d8a8663f0a6.pdb]

8HEADER    HYDROLASE                               01-FEB-75   2LYZ              
TITLE     REAL-SPACE REFINEMENT OF THE STRUCTURE OF HEN EGG-WHITE               
TITLE    2 LYSOZYME                                                             
COMPND    MOL_ID: 1;                                                            
COMPND   2 MOLECULE: HEN EGG WHITE LYSOZYME;                                    
COMPND   3 CHAIN: A;                                                            
COMPND   4 EC: 3.2.1.17;                                                        
COMPND   5 ENGINEERED: YES                                                      
SOURCE    MOL_ID: 1;                                                            
SOURCE   2 ORGANISM_SCIENTIFIC: GALLUS GALLUS                                   
KEYWDS    HYDROLASE (O-GLYCOSYL)                                                
EXPDTA    X-RAY DIFFRACTION                                                     
AUTHOR    R.DIAMOND,D.C.PHILLIPS,C.C.F.BLAKE,A.C.T.NORTH                        
REVDAT  10   24-FEB-09 2LYZ    1       VERSN                                    
REVDAT   9   16-OCT-87 2LYZ    1       FTNOTE TURN                              
REVDAT   8   25-APR-86 2LYZ    3       SOURCE SEQRES ATOM                       
REVDAT   7   07-FEB-84 2LYZ    1       FTNOTE                                   
REVDAT   6   30-SEP-83 2LYZ    1       REVDAT                                   
REVDAT   5   01-MAR-82 2LYZ    1       REMARK                                   
REVDAT   4   20-APR-81 2LYZ    1       SHEET                                    
REVDAT   3   01-NOV-77 2LYZ    1       COMPND SOURCE AUTHOR JRNL                
REVDAT   3 2                   1       REMARK FORMUL SSBOND                     
REVDAT   2   16-MAY-77 2LYZ    3       SEQRES ATOM                              
REVDAT   1   12-APR-77 2LYZ    0                                                
JRNL        AUTH   R.DIAMOND                                                    
JRNL        TITL   REAL-SPACE REFINEMENT OF THE STRUCTURE OF HEN                
JRNL        TITL 2 EGG-WHITE LYSOZYME.                                          
JRNL        REF    J.MOL.BIOL.                   V.  82   371 1974              
JRNL        REFN                   ISSN 0022-2836                               
JRNL        PMID   4856347                                                      
JRNL        DOI    10.1016/0022-2836(74)90598-1                                 
REMARK   1                                                                      
REMARK   1 REFERENCE 1                                                          
REMARK   1  AUTH   D.C.PHILLIPS                                                 
REMARK   1  TITL   CRYSTALLOGRAPHIC STUDIES OF LYSOZYME AND ITS                 
REMARK   1  TITL 2 INTERACTIONS WITH INHIBITORS AND SUBSTRATES                  
REMARK   1  EDIT   E.F.OSSERMAN, R.F.CANFIELD, S.BEYCHOK                        
REMARK   1  REF    LYSOZYME                                 9 1974              
REMARK   1  PUBL   ACADEMIC PRESS,NEW YORK                                      
REMARK   1  REFN                                                                
REMARK   1 REFERENCE 2                                                          
REMARK   1  AUTH   T.IMOTO,L.N.JOHNSON,A.C.T.NORTH,D.C.PHILLIPS,                
REMARK   1  AUTH 2 J.A.RUPLEY                                                   
REMARK   1  TITL   VERTEBRATE LYSOZYMES                                         
REMARK   1  EDIT   P.BOYER                                                      
REMARK   1  REF    THE ENZYMES,THIRD EDITION     V.   7   665 1972              
REMARK   1  PUBL   ACADEMIC PRESS,NEW YORK                                      
REMARK   1  REFN                                                                
REMARK   1 REFERENCE 3                                                          
REMARK   1  AUTH   C.R.BEDDELL,C.C.F.BLAKE,S.J.OATLEY                           
REMARK   1  TITL   AN X-RAY STUDY OF THE STRUCTURE AND BINDING                  
REMARK   1  TITL 2 PROPERTIES OF IODINE-INACTIVATED LYSOZYME                    
REMARK   1  REF    J.MOL.BIOL.                   V.  97   643 1975              
REMARK   1  REFN                   ISSN 0022-2836                               
REMARK   1 REFERENCE 4                                                          
REMARK   1  AUTH   M.LEVITT                                                     
REMARK   1  TITL   ENERGY REFINEMENT OF HEN EGG-WHITE LYSOZYME                  
REMARK   1  REF    J.MOL.BIOL.                   V.  82   393 1974              
REMARK   1  REFN                   ISSN 0022-2836                               
REMARK   1 REFERENCE 5                                                          
REMARK   1  AUTH   C.C.F.BLAKE,G.A.MAIR,A.C.T.NORTH,D.C.PHILLIPS,               
REMARK   1  AUTH 2 V.R.SARMA                                                    
REMARK   1  TITL   ON THE CONFORMATION OF THE HEN EGG-WHITE LYSOZYME            
REMARK   1  TITL 2 MOLECULE                                                     
REMARK   1  REF    PROC.R.SOC.LONDON,SER.B       V. 167   365 1967              
REMARK   1  REFN                   ISSN 0080-4649                               
REMARK   1 REFERENCE 6                                                          
REMARK   1  AUTH   C.C.F.BLAKE,L.N.JOHNSON,G.A.MAIR,A.C.T.NORTH,                
REMARK   1  AUTH 2 D.C.PHILLIPS,V.R.SARMA                                       
REMARK   1  TITL   CRYSTALLOGRAPHIC STUDIES OF THE ACTIVITY OF HEN              
REMARK   1  TITL 2 EGG-WHITE LYSOZYME                                           
REMARK   1  REF    PROC.R.SOC.LONDON,SER.B       V. 167   378 1967              
REMARK   1  REFN                   ISSN 0080-4649                               
REMARK   1 REFERENCE 7                                                          
REMARK   1  AUTH   D.C.PHILLIPS                                                 
REMARK   1  TITL   THE THREE-DIMENSIONAL STRUCTURE OF AN ENZYME                 
REMARK   1  TITL 2 MOLECULE                                                     
REMARK   1  REF    SCI.AM.                       V. 215    78 1966              
REMARK   1  REFN                   ISSN 0036-8733                               
REMARK   1 REFERENCE 8                                                          
REMARK   1  AUTH   C.C.F.BLAKE,D.F.KOENIG,G.A.MAIR,A.C.T.NORTH,                 
REMARK   1  AUTH 2 D.C.PHILLIPS,V.R.SARMA                                       
REMARK   1  TITL   STRUCTURE OF HEN EGG-WHITE LYSOZYME, A                       
REMARK   1  TITL 2 THREE-DIMENSIONAL FOURIER SYNTHESIS AT 2 ANGSTROMS           
REMARK   1  TITL 3 RESOLUTION                                                   
REMARK   1  REF    NATURE                        V. 206   757 1965              
REMARK   1  REFN                   ISSN 0028-0836                               
REMARK   1 REFERENCE 9                                                          
REMARK   1  AUTH   L.N.JOHNSON,D.C.PHILLIPS                                     
REMARK   1  TITL   STRUCTURE OF SOME CRYSTALLINE LYSOZYME-INHIBITOR             
REMARK   1  TITL 2 COMPLEXES DETERMINED BY X-RAY ANALYSIS AT 6                  
REMARK   1  TITL 3 ANGSTROMS RESOLUTION                                         
REMARK   1  REF    NATURE                        V. 206   761 1965              
REMARK   1  REFN                   ISSN 0028-0836                               
REMARK   1 REFERENCE 10                                                         
REMARK   1  EDIT   R.J.FELDMANN                                                 
REMARK   1  REF    ATLAS OF MACROMOLECULAR                492 1976              
REMARK   1  REF  2 STRUCTURE ON MICROFICHE                                      
REMARK   1  PUBL   TRACOR JITCO INC.,ROCKVILLE,MD.                              
REMARK   1  REFN                                                                
REMARK   1 REFERENCE 11                                                         
REMARK   1  EDIT   M.O.DAYHOFF                                                  
REMARK   1  REF    ATLAS OF PROTEIN SEQUENCE     V.   5   138 1972              
REMARK   1  REF  2 AND STRUCTURE (DATA SECTION)                                 
REMARK   1  PUBL   NATIONAL BIOMEDICAL RESEARCH FOUNDATION, SILVER              
REMARK   1  PUBL 2 SPRING,MD.                                                   
REMARK   1  REFN                                                                
REMARK   2                                                                      
REMARK   2 RESOLUTION.    2.00 ANGSTROMS.                                       
REMARK   3                                                                      
REMARK   3 REFINEMENT.                                                          
REMARK   3   PROGRAM     : REAL-SPACE REFINEMENT                                
REMARK   3                                                                      
REMARK   3  DATA USED IN REFINEMENT.                                            
REMARK   3   RESOLUTION RANGE HIGH (ANGSTROMS) : 2.00                           
REMARK   3   RESOLUTION RANGE LOW  (ANGSTROMS) : NULL                           
REMARK   3   DATA CUTOFF            (SIGMA(F)) : NULL                           
REMARK   3   DATA CUTOFF HIGH         (ABS(F)) : NULL                           
REMARK   3   DATA CUTOFF LOW          (ABS(F)) : NULL                           
REMARK   3   COMPLETENESS (WORKING+TEST)   (%) : NULL                           
REMARK   3   NUMBER OF REFLECTIONS             : NULL                           
REMARK   3                                                                      
REMARK   3  FIT TO DATA USED IN REFINEMENT.                                     
REMARK   3   CROSS-VALIDATION METHOD          : NULL                            
REMARK   3   FREE R VALUE TEST SET SELECTION  : NULL                            
REMARK   3   R VALUE            (WORKING SET) : NULL                            
REMARK   3   FREE R VALUE                     : NULL                            
REMARK   3   FREE R VALUE TEST SET SIZE   (%) : NULL                            
REMARK   3   FREE R VALUE TEST SET COUNT      : NULL                            
REMARK   3   ESTIMATED ERROR OF FREE R VALUE  : NULL                            
REMARK   3                                                                      
REMARK   3  FIT IN THE HIGHEST RESOLUTION BIN.                                  
REMARK   3   TOTAL NUMBER OF BINS USED           : NULL                         
REMARK   3   BIN RESOLUTION RANGE HIGH       (A) : NULL                         
REMARK   3   BIN RESOLUTION RANGE LOW        (A) : NULL                         
REMARK   3   BIN COMPLETENESS (WORKING+TEST) (%) : NULL                         
REMARK   3   REFLECTIONS IN BIN    (WORKING SET) : NULL                         
REMARK   3   BIN R VALUE           (WORKING SET) : NULL                         
REMARK   3   BIN FREE R VALUE                    : NULL                         
REMARK   3   BIN FREE R VALUE TEST SET SIZE  (%) : NULL                         
REMARK   3   BIN FREE R VALUE TEST SET COUNT     : NULL                         
REMARK   3   ESTIMATED ERROR OF BIN FREE R VALUE : NULL                         
REMARK   3                                                                      
REMARK   3  NUMBER OF NON-HYDROGEN ATOMS USED IN REFINEMENT.                    
REMARK   3   PROTEIN ATOMS            : 1001                                    
REMARK   3   NUCLEIC ACID ATOMS       : 0                                       
REMARK   3   HETEROGEN ATOMS          : 0                                       
REMARK   3   SOLVENT ATOMS            : 101                                     
REMARK   3                                                                      
REMARK   3  B VALUES.                                                           
REMARK   3   FROM WILSON PLOT           (A**2) : NULL                           
REMARK   3   MEAN B VALUE      (OVERALL, A**2) : NULL                           
REMARK   3   OVERALL ANISOTROPIC B VALUE.                                       
REMARK   3    B11 (A**2) : NULL                                                 
REMARK   3    B22 (A**2) : NULL                                                 
REMARK   3    B33 (A**2) : NULL                                                 
REMARK   3    B12 (A**2) : NULL                                                 
REMARK   3    B13 (A**2) : NULL                                                 
REMARK   3    B23 (A**2) : NULL                                                 
REMARK   3                                                                      
REMARK   3  ESTIMATED COORDINATE ERROR.                                         
REMARK   3   ESD FROM LUZZATI PLOT        (A) : NULL                            
REMARK   3   ESD FROM SIGMAA              (A) : NULL                            
REMARK   3   LOW RESOLUTION CUTOFF        (A) : NULL                            
REMARK   3                                                                      
REMARK   3  CROSS-VALIDATED ESTIMATED COORDINATE ERROR.                         
REMARK   3   ESD FROM C-V LUZZATI PLOT    (A) : NULL                            
REMARK   3   ESD FROM C-V SIGMAA          (A) : NULL                            
REMARK   3                                                                      
REMARK   3  RMS DEVIATIONS FROM IDEAL VALUES.                                   
REMARK   3   BOND LENGTHS                 (A) : NULL                            
REMARK   3   BOND ANGLES            (DEGREES) : NULL                            
REMARK   3   DIHEDRAL ANGLES        (DEGREES) : NULL                            
REMARK   3   IMPROPER ANGLES        (DEGREES) : NULL                            
REMARK   3                                                                      
REMARK   3  ISOTROPIC THERMAL MODEL : NULL                                      
REMARK   3                                                                      
REMARK   3  ISOTROPIC THERMAL FACTOR RESTRAINTS.    RMS    SIGMA                
REMARK   3   MAIN-CHAIN BOND              (A**2) : NULL  ; NULL                 
REMARK   3   MAIN-CHAIN ANGLE             (A**2) : NULL  ; NULL                 
REMARK   3   SIDE-CHAIN BOND              (A**2) : NULL  ; NULL                 
REMARK   3   SIDE-CHAIN ANGLE             (A**2) : NULL  ; NULL                 
REMARK   3                                                                      
REMARK   3  NCS MODEL : NULL                                                    
REMARK   3                                                                      
REMARK   3  NCS RESTRAINTS.                         RMS   SIGMA/WEIGHT          
REMARK   3   GROUP  1  POSITIONAL            (A) : NULL  ; NULL                 
REMARK   3   GROUP  1  B-FACTOR           (A**2) : NULL  ; NULL                 
REMARK   3                                                                      
REMARK   3  PARAMETER FILE  1  : NULL                                           
REMARK   3  TOPOLOGY FILE  1   : NULL                                           
REMARK   3                                                                      
REMARK   3  OTHER REFINEMENT REMARKS: THE TEMPERATURE FACTOR FIELDS OF          
REMARK   3  THIS ENTRY CONTAIN ELECTRON COUNTS INSTEAD, IN THE FORM THEY        
REMARK   3  WERE DEPOSITED.                                                     
REMARK   4                                                                      
REMARK   4 2LYZ COMPLIES WITH FORMAT V. 3.15, 01-DEC-08                         
REMARK 100                                                                      
REMARK 100 THIS ENTRY HAS BEEN PROCESSED BY BNL.                                
REMARK 200                                                                      
REMARK 200 EXPERIMENTAL DETAILS                                                 
REMARK 200  EXPERIMENT TYPE                : X-RAY DIFFRACTION                  
REMARK 200  DATE OF DATA COLLECTION        : NULL                               
REMARK 200  TEMPERATURE           (KELVIN) : NULL                               
REMARK 200  PH                             : NULL                               
REMARK 200  NUMBER OF CRYSTALS USED        : NULL                               
REMARK 200                                                                      
REMARK 200  SYNCHROTRON              (Y/N) : NULL                               
REMARK 200  RADIATION SOURCE               : NULL                               
REMARK 200  BEAMLINE                       : NULL                               
REMARK 200  X-RAY GENERATOR MODEL          : NULL                               
REMARK 200  MONOCHROMATIC OR LAUE    (M/L) : M                                  
REMARK 200  WAVELENGTH OR RANGE        (A) : NULL                               
REMARK 200  MONOCHROMATOR                  : NULL                               
REMARK 200  OPTICS                         : NULL                               
REMARK 200                                                                      
REMARK 200  DETECTOR TYPE                  : NULL                               
REMARK 200  DETECTOR MANUFACTURER          : NULL                               
REMARK 200  INTENSITY-INTEGRATION SOFTWARE : NULL                               
REMARK 200  DATA SCALING SOFTWARE          : NULL                               
REMARK 200                                                                      
REMARK 200  NUMBER OF UNIQUE REFLECTIONS   : NULL                               
REMARK 200  RESOLUTION RANGE HIGH      (A) : NULL                               
REMARK 200  RESOLUTION RANGE LOW       (A) : NULL                               
REMARK 200  REJECTION CRITERIA  (SIGMA(I)) : NULL                               
REMARK 200                                                                      
REMARK 200 OVERALL.                                                             
REMARK 200  COMPLETENESS FOR RANGE     (%) : NULL                               
REMARK 200  DATA REDUNDANCY                : NULL                               
REMARK 200  R MERGE                    (I) : NULL                               
REMARK 200  R SYM                      (I) : NULL                               
REMARK 200  <I/SIGMA(I)> FOR THE DATA SET  : NULL                               
REMARK 200                                                                      
REMARK 200 IN THE HIGHEST RESOLUTION SHELL.                                     
REMARK 200  HIGHEST RESOLUTION SHELL, RANGE HIGH (A) : NULL                     
REMARK 200  HIGHEST RESOLUTION SHELL, RANGE LOW  (A) : NULL                     
REMARK 200  COMPLETENESS FOR SHELL     (%) : NULL                               
REMARK 200  DATA REDUNDANCY IN SHELL       : NULL                               
REMARK 200  R MERGE FOR SHELL          (I) : NULL                               
REMARK 200  R SYM FOR SHELL            (I) : NULL                               
REMARK 200  <I/SIGMA(I)> FOR SHELL         : NULL                               
REMARK 200                                                                      
REMARK 200 DIFFRACTION PROTOCOL: SINGLE WAVELENGTH                              
REMARK 200 METHOD USED TO DETERMINE THE STRUCTURE: NULL                         
REMARK 200 SOFTWARE USED: NULL                                                  
REMARK 200 STARTING MODEL: NULL                                                 
REMARK 200                                                                      
REMARK 200 REMARK: NULL                                                         
REMARK 280                                                                      
REMARK 280 CRYSTAL                                                              
REMARK 280 SOLVENT CONTENT, VS   (%): 40.52                                     
REMARK 280 MATTHEWS COEFFICIENT, VM (ANGSTROMS**3/DA): 2.07                     
REMARK 280                                                                      
REMARK 280 CRYSTALLIZATION CONDITIONS: NULL                                     
REMARK 290                                                                      
REMARK 290 CRYSTALLOGRAPHIC SYMMETRY                                            
REMARK 290 SYMMETRY OPERATORS FOR SPACE GROUP: P 43 21 2                        
REMARK 290                                                                      
REMARK 290      SYMOP   SYMMETRY                                                
REMARK 290     NNNMMM   OPERATOR                                                
REMARK 290       1555   X,Y,Z                                                   
REMARK 290       2555   -X,-Y,Z+1/2                                             
REMARK 290       3555   -Y+1/2,X+1/2,Z+3/4                                      
REMARK 290       4555   Y+1/2,-X+1/2,Z+1/4                                      
REMARK 290       5555   -X+1/2,Y+1/2,-Z+3/4                                     
REMARK 290       6555   X+1/2,-Y+1/2,-Z+1/4                                     
REMARK 290       7555   Y,X,-Z                                                  
REMARK 290       8555   -Y,-X,-Z+1/2                                            
REMARK 290                                                                      
REMARK 290     WHERE NNN -> OPERATOR NUMBER                                     
REMARK 290           MMM -> TRANSLATION VECTOR                                  
REMARK 290                                                                      
REMARK 290 CRYSTALLOGRAPHIC SYMMETRY TRANSFORMATIONS                            
REMARK 290 THE FOLLOWING TRANSFORMATIONS OPERATE ON THE ATOM/HETATM             
REMARK 290 RECORDS IN THIS ENTRY TO PRODUCE CRYSTALLOGRAPHICALLY                
REMARK 290 RELATED MOLECULES.                                                   
REMARK 290   SMTRY1   1  1.000000  0.000000  0.000000        0.00000            
REMARK 290   SMTRY2   1  0.000000  1.000000  0.000000        0.00000            
REMARK 290   SMTRY3   1  0.000000  0.000000  1.000000        0.00000            
REMARK 290   SMTRY1   2 -1.000000  0.000000  0.000000        0.00000            
REMARK 290   SMTRY2   2  0.000000 -1.000000  0.000000        0.00000            
REMARK 290   SMTRY3   2  0.000000  0.000000  1.000000       18.95000            
REMARK 290   SMTRY1   3  0.000000 -1.000000  0.000000       39.55000            
REMARK 290   SMTRY2   3  1.000000  0.000000  0.000000       39.55000            
REMARK 290   SMTRY3   3  0.000000  0.000000  1.000000       28.42500            
REMARK 290   SMTRY1   4  0.000000  1.000000  0.000000       39.55000            
REMARK 290   SMTRY2   4 -1.000000  0.000000  0.000000       39.55000            
REMARK 290   SMTRY3   4  0.000000  0.000000  1.000000        9.47500            
REMARK 290   SMTRY1   5 -1.000000  0.000000  0.000000       39.55000            
REMARK 290   SMTRY2   5  0.000000  1.000000  0.000000       39.55000            
REMARK 290   SMTRY3   5  0.000000  0.000000 -1.000000       28.42500            
REMARK 290   SMTRY1   6  1.000000  0.000000  0.000000       39.55000            
REMARK 290   SMTRY2   6  0.000000 -1.000000  0.000000       39.55000            
REMARK 290   SMTRY3   6  0.000000  0.000000 -1.000000        9.47500            
REMARK 290   SMTRY1   7  0.000000  1.000000  0.000000        0.00000            
REMARK 290   SMTRY2   7  1.000000  0.000000  0.000000        0.00000            
REMARK 290   SMTRY3   7  0.000000  0.000000 -1.000000        0.00000            
REMARK 290   SMTRY1   8  0.000000 -1.000000  0.000000        0.00000            
REMARK 290   SMTRY2   8 -1.000000  0.000000  0.000000        0.00000            
REMARK 290   SMTRY3   8  0.000000  0.000000 -1.000000       18.95000            
REMARK 290                                                                      
REMARK 290 REMARK: NULL                                                         
REMARK 300                                                                      
REMARK 300 BIOMOLECULE: 1                                                       
REMARK 300 SEE REMARK 350 FOR THE AUTHOR PROVIDED AND/OR PROGRAM                
REMARK 300 GENERATED ASSEMBLY INFORMATION FOR THE STRUCTURE IN                  
REMARK 300 THIS ENTRY. THE REMARK MAY ALSO PROVIDE INFORMATION ON               
REMARK 300 BURIED SURFACE AREA.                                                 
REMARK 350                                                                      
REMARK 350 COORDINATES FOR A COMPLETE MULTIMER REPRESENTING THE KNOWN           
REMARK 350 BIOLOGICALLY SIGNIFICANT OLIGOMERIZATION STATE OF THE                
REMARK 350 MOLECULE CAN BE GENERATED BY APPLYING BIOMT TRANSFORMATIONS          
REMARK 350 GIVEN BELOW.  BOTH NON-CRYSTALLOGRAPHIC AND                          
REMARK 350 CRYSTALLOGRAPHIC OPERATIONS ARE GIVEN.                               
REMARK 350                                                                      
REMARK 350 BIOMOLECULE: 1                                                       
REMARK 350 AUTHOR DETERMINED BIOLOGICAL UNIT: MONOMERIC                         
REMARK 350 APPLY THE FOLLOWING TO CHAINS: A                                     
REMARK 350   BIOMT1   1  1.000000  0.000000  0.000000        0.00000            
REMARK 350   BIOMT2   1  0.000000  1.000000  0.000000        0.00000            
REMARK 350   BIOMT3   1  0.000000  0.000000  1.000000        0.00000            
REMARK 375                                                                      
REMARK 375 SPECIAL POSITION                                                     
REMARK 375 THE FOLLOWING ATOMS ARE FOUND TO BE WITHIN 0.15 ANGSTROMS            
REMARK 375 OF A SYMMETRY RELATED ATOM AND ARE ASSUMED TO BE ON SPECIAL          
REMARK 375 POSITIONS.                                                           
REMARK 375                                                                      
REMARK 375 ATOM RES CSSEQI                                                      
REMARK 375      HOH A 218  LIES ON A SPECIAL POSITION.                          
REMARK 500                                                                      
REMARK 500 GEOMETRY AND STEREOCHEMISTRY                                         
REMARK 500 SUBTOPIC: CLOSE CONTACTS IN SAME ASYMMETRIC UNIT                     
REMARK 500                                                                      
REMARK 500 THE FOLLOWING ATOMS ARE IN CLOSE CONTACT.                            
REMARK 500                                                                      
REMARK 500  ATM1  RES C  SSEQI   ATM2  RES C  SSEQI           DISTANCE          
REMARK 500   CB   ALA A   122     CZ   ARG A   125              1.49            
REMARK 500   CB   ALA A   122     NH1  ARG A   125              1.50            
REMARK 500   CD   GLN A   121     O    HOH A   143              1.59            
REMARK 500   OD1  ASP A   101     O    HOH A   228              1.59            
REMARK 500   OD2  ASP A   119     NH2  ARG A   125              1.60            
REMARK 500   NE2  GLN A   121     O    HOH A   144              1.68            
REMARK 500   NH1  ARG A    45     NH1  ARG A    68              1.70            
REMARK 500   OE1  GLN A   121     O    HOH A   143              1.71            
REMARK 500   NH2  ARG A     5     O    ARG A   125              1.73            
REMARK 500   CB   ASP A   101     O    HOH A   227              1.79            
REMARK 500   NH1  ARG A     5     O    TRP A   123              1.79            
REMARK 500   CA   ALA A   122     NE   ARG A   125              1.85            
REMARK 500   OG   SER A    24     O    HOH A   153              1.85            
REMARK 500   O    LYS A    97     OD1  ASP A   101              2.06            
REMARK 500   O    HOH A   186     O    HOH A   187A             2.08            
REMARK 500   CA   ALA A   122     CZ   ARG A   125              2.10            
REMARK 500   NE   ARG A    21     O    HOH A   217              2.12            
REMARK 500   O    HOH A   226     O    HOH A   227              2.12            
REMARK 500   O    HOH A   161     O    HOH A   163              2.12            
REMARK 500   OD1  ASP A    87     OG1  THR A    89              2.12            
REMARK 500   O    HOH A   156     O    HOH A   157              2.13            
REMARK 500   CB   ALA A   122     NH2  ARG A   125              2.14            
REMARK 500   NH1  ARG A    61     O    HOH A   224              2.16            
REMARK 500   O    HOH A   159     O    HOH A   160              2.18            
REMARK 500                                                                      
REMARK 500 REMARK: NULL                                                         
REMARK 500                                                                      
REMARK 500 GEOMETRY AND STEREOCHEMISTRY                                         
REMARK 500 SUBTOPIC: CLOSE CONTACTS                                             
REMARK 500                                                                      
REMARK 500 THE FOLLOWING ATOMS THAT ARE RELATED BY CRYSTALLOGRAPHIC             
REMARK 500 SYMMETRY ARE IN CLOSE CONTACT.  AN ATOM LOCATED WITHIN 0.15          
REMARK 500 ANGSTROMS OF A SYMMETRY RELATED ATOM IS ASSUMED TO BE ON A           
REMARK 500 SPECIAL POSITION AND IS, THEREFORE, LISTED IN REMARK 375             
REMARK 500 INSTEAD OF REMARK 500.  ATOMS WITH NON-BLANK ALTERNATE               
REMARK 500 LOCATION INDICATORS ARE NOT INCLUDED IN THE CALCULATIONS.            
REMARK 500                                                                      
REMARK 500 DISTANCE CUTOFF:                                                     
REMARK 500 2.2 ANGSTROMS FOR CONTACTS NOT INVOLVING HYDROGEN ATOMS              
REMARK 500 1.6 ANGSTROMS FOR CONTACTS INVOLVING HYDROGEN ATOMS                  
REMARK 500                                                                      
REMARK 500  ATM1  RES C  SSEQI   ATM2  RES C  SSEQI  SSYMOP   DISTANCE          
REMARK 500   O    HOH A   193     O    HOH A   213     6456     0.06            
REMARK 500   O    HOH A   141     O    HOH A   185     8555     0.13            
REMARK 500   O    HOH A   138A    O    HOH A   220     4454     0.16            
REMARK 500   CD   ARG A   128     O    HOH A   186     8555     0.39            
REMARK 500   NH2  ARG A   128     O    HOH A   205     8555     0.89            
REMARK 500   CZ   ARG A   128     O    HOH A   205     8555     1.19            
REMARK 500   NE   ARG A   128     O    HOH A   186     8555     1.34            
REMARK 500   CD   ARG A   128     O    HOH A   187A    8555     1.82            
REMARK 500   CG   ARG A   128     O    HOH A   186     8555     1.87            
REMARK 500   NE   ARG A   128     O    HOH A   205     8555     2.03            
REMARK 500   CG   ARG A   128     O    HOH A   187A    8555     2.09            
REMARK 500   NH1  ARG A   128     O    HOH A   205     8555     2.16            
REMARK 500   NE   ARG A   128     O    HOH A   187A    8555     2.19            
REMARK 500                                                                      
REMARK 500 REMARK: NULL                                                         
REMARK 500                                                                      
REMARK 500 GEOMETRY AND STEREOCHEMISTRY                                         
REMARK 500 SUBTOPIC: COVALENT BOND LENGTHS                                      
REMARK 500                                                                      
REMARK 500 THE STEREOCHEMICAL PARAMETERS OF THE FOLLOWING RESIDUES              
REMARK 500 HAVE VALUES WHICH DEVIATE FROM EXPECTED VALUES BY MORE               
REMARK 500 THAN 6*RMSD (M=MODEL NUMBER; RES=RESIDUE NAME; C=CHAIN               
REMARK 500 IDENTIFIER; SSEQ=SEQUENCE NUMBER; I=INSERTION CODE).                 
REMARK 500                                                                      
REMARK 500 STANDARD TABLE:                                                      
REMARK 500 FORMAT: (10X,I3,1X,2(A3,1X,A1,I4,A1,1X,A4,3X),1X,F6.3)               
REMARK 500                                                                      
REMARK 500 EXPECTED VALUES PROTEIN: ENGH AND HUBER, 1999                        
REMARK 500 EXPECTED VALUES NUCLEIC ACID: CLOWNEY ET AL 1996                     
REMARK 500                                                                      
REMARK 500  M RES CSSEQI ATM1   RES CSSEQI ATM2   DEVIATION                     
REMARK 500    ASN A  19   CG    ASN A  19   OD1     0.154                       
REMARK 500    ASN A  27   CG    ASN A  27   OD1     0.153                       
REMARK 500    TRP A  28   NE1   TRP A  28   CE2    -0.096                       
REMARK 500    CYS A  30   CA    CYS A  30   CB     -0.158                       
REMARK 500    ASN A  37   CG    ASN A  37   OD1     0.153                       
REMARK 500    ASN A  39   CG    ASN A  39   OD1     0.154                       
REMARK 500    ASN A  44   CG    ASN A  44   OD1     0.154                       
REMARK 500    ASN A  46   CG    ASN A  46   OD1     0.155                       
REMARK 500    ASP A  48   CG    ASP A  48   OD1     0.140                       
REMARK 500    ASN A  59   CG    ASN A  59   OD1     0.154                       
REMARK 500    TRP A  62   NE1   TRP A  62   CE2    -0.095                       
REMARK 500    TRP A  63   NE1   TRP A  63   CE2    -0.095                       
REMARK 500    ASP A  66   CG    ASP A  66   OD1     0.139                       
REMARK 500    ASN A  77   CG    ASN A  77   OD1     0.154                       
REMARK 500    ASN A  93   CG    ASN A  93   OD1     0.154                       
REMARK 500    ASN A 106   CG    ASN A 106   OD1     0.155                       
REMARK 500    TRP A 108   NE1   TRP A 108   CE2    -0.096                       
REMARK 500    TRP A 111   NE1   TRP A 111   CE2    -0.095                       
REMARK 500    TRP A 123   NE1   TRP A 123   CE2    -0.097                       
REMARK 500                                                                      
REMARK 500 REMARK: NULL                                                         
REMARK 500                                                                      
REMARK 500 GEOMETRY AND STEREOCHEMISTRY                                         
REMARK 500 SUBTOPIC: COVALENT BOND ANGLES                                       
REMARK 500                                                                      
REMARK 500 THE STEREOCHEMICAL PARAMETERS OF THE FOLLOWING RESIDUES              
REMARK 500 HAVE VALUES WHICH DEVIATE FROM EXPECTED VALUES BY MORE               
REMARK 500 THAN 6*RMSD (M=MODEL NUMBER; RES=RESIDUE NAME; C=CHAIN               
REMARK 500 IDENTIFIER; SSEQ=SEQUENCE NUMBER; I=INSERTION CODE).                 
REMARK 500                                                                      
REMARK 500 STANDARD TABLE:                                                      
REMARK 500 FORMAT: (10X,I3,1X,A3,1X,A1,I4,A1,3(1X,A4,2X),12X,F5.1)              
REMARK 500                                                                      
REMARK 500 EXPECTED VALUES PROTEIN: ENGH AND HUBER, 1999                        
REMARK 500 EXPECTED VALUES NUCLEIC ACID: CLOWNEY ET AL 1996                     
REMARK 500                                                                      
REMARK 500  M RES CSSEQI ATM1   ATM2   ATM3                                     
REMARK 500    CYS A   6   CB  -  CA  -  C   ANGL. DEV. =  16.2 DEGREES          
REMARK 500    CYS A   6   CA  -  CB  -  SG  ANGL. DEV. =  14.9 DEGREES          
REMARK 500    LEU A  17   N   -  CA  -  C   ANGL. DEV. =  17.0 DEGREES          
REMARK 500    ASP A  18   CB  -  CG  -  OD1 ANGL. DEV. =   6.5 DEGREES          
REMARK 500    ASN A  46   N   -  CA  -  C   ANGL. DEV. = -17.3 DEGREES          
REMARK 500    ASP A  48   CB  -  CG  -  OD2 ANGL. DEV. =   6.6 DEGREES          
REMARK 500    ASP A  52   CB  -  CG  -  OD1 ANGL. DEV. =   6.5 DEGREES          
REMARK 500    TRP A  63   CA  -  CB  -  CG  ANGL. DEV. = -14.2 DEGREES          
REMARK 500    ASP A  66   CB  -  CG  -  OD2 ANGL. DEV. =   6.5 DEGREES          
REMARK 500    SER A  72   CB  -  CA  -  C   ANGL. DEV. = -20.6 DEGREES          
REMARK 500    SER A  72   N   -  CA  -  C   ANGL. DEV. =  33.9 DEGREES          
REMARK 500    ARG A  73   N   -  CA  -  C   ANGL. DEV. = -28.1 DEGREES          
REMARK 500    CYS A  76   N   -  CA  -  CB  ANGL. DEV. =  20.2 DEGREES          
REMARK 500    CYS A  76   CA  -  CB  -  SG  ANGL. DEV. =  10.8 DEGREES          
REMARK 500    ASP A  87   CB  -  CG  -  OD1 ANGL. DEV. =   6.6 DEGREES          
REMARK 500    ASP A 101   CB  -  CG  -  OD1 ANGL. DEV. =   6.6 DEGREES          
REMARK 500    GLY A 102   N   -  CA  -  C   ANGL. DEV. =  15.6 DEGREES          
REMARK 500    CYS A 115   N   -  CA  -  CB  ANGL. DEV. =   9.5 DEGREES          
REMARK 500    THR A 118   N   -  CA  -  C   ANGL. DEV. = -21.3 DEGREES          
REMARK 500    ASP A 119   CB  -  CG  -  OD1 ANGL. DEV. =   6.6 DEGREES          
REMARK 500    ARG A 128   N   -  CA  -  C   ANGL. DEV. = -18.2 DEGREES          
REMARK 500                                                                      
REMARK 500 REMARK: NULL                                                         
REMARK 500                                                                      
REMARK 500 GEOMETRY AND STEREOCHEMISTRY                                         
REMARK 500 SUBTOPIC: TORSION ANGLES                                             
REMARK 500                                                                      
REMARK 500 TORSION ANGLES OUTSIDE THE EXPECTED RAMACHANDRAN REGIONS:            
REMARK 500 (M=MODEL NUMBER; RES=RESIDUE NAME; C=CHAIN IDENTIFIER;               
REMARK 500 SSEQ=SEQUENCE NUMBER; I=INSERTION CODE).                             
REMARK 500                                                                      
REMARK 500 STANDARD TABLE:                                                      
REMARK 500 FORMAT:(10X,I3,1X,A3,1X,A1,I4,A1,4X,F7.2,3X,F7.2)                    
REMARK 500                                                                      
REMARK 500 EXPECTED VALUES: GJ KLEYWEGT AND TA JONES (1996). PHI/PSI-           
REMARK 500 CHOLOGY: RAMACHANDRAN REVISITED. STRUCTURE 4, 1395 - 1400            
REMARK 500                                                                      
REMARK 500  M RES CSSEQI        PSI       PHI                                   
REMARK 500    ARG A  21       19.53     51.56                                   
REMARK 500    TRP A  62      -41.91   -133.41                                   
REMARK 500    SER A  72      119.59    -28.44                                   
REMARK 500    CYS A 115      -57.98   -129.94                                   
REMARK 500                                                                      
REMARK 500 REMARK: NULL                                                         
REMARK 500                                                                      
REMARK 500 GEOMETRY AND STEREOCHEMISTRY                                         
REMARK 500 SUBTOPIC: PLANAR GROUPS                                              
REMARK 500                                                                      
REMARK 500 PLANAR GROUPS IN THE FOLLOWING RESIDUES HAVE A TOTAL                 
REMARK 500 RMS DISTANCE OF ALL ATOMS FROM THE BEST-FIT PLANE                    
REMARK 500 BY MORE THAN AN EXPECTED VALUE OF 6*RMSD, WITH AN                    
REMARK 500 RMSD 0.02 ANGSTROMS, OR AT LEAST ONE ATOM HAS                        
REMARK 500 AN RMSD GREATER THAN THIS VALUE                                      
REMARK 500 (M=MODEL NUMBER; RES=RESIDUE NAME; C=CHAIN IDENTIFIER;               
REMARK 500 SSEQ=SEQUENCE NUMBER; I=INSERTION CODE).                             
REMARK 500                                                                      
REMARK 500  M RES CSSEQI        RMS     TYPE                                    
REMARK 500    ARG A   5         0.16    SIDE_CHAIN                              
REMARK 500    ARG A  14         0.09    SIDE_CHAIN                              
REMARK 500    ARG A 114         0.13    SIDE_CHAIN                              
REMARK 500                                                                      
REMARK 500 REMARK: NULL                                                         
REMARK 525                                                                      
REMARK 525 SOLVENT                                                              
REMARK 525                                                                      
REMARK 525 THE SOLVENT MOLECULES HAVE CHAIN IDENTIFIERS THAT                    
REMARK 525 INDICATE THE POLYMER CHAIN WITH WHICH THEY ARE MOST                  
REMARK 525 CLOSELY ASSOCIATED. THE REMARK LISTS ALL THE SOLVENT                 
REMARK 525 MOLECULES WHICH ARE MORE THAN 5A AWAY FROM THE                       
REMARK 525 NEAREST POLYMER CHAIN (M = MODEL NUMBER;                             
REMARK 525 RES=RESIDUE NAME; C=CHAIN IDENTIFIER; SSEQ=SEQUENCE                  
REMARK 525 NUMBER; I=INSERTION CODE):                                           
REMARK 525                                                                      
REMARK 525  M RES CSSEQI                                                        
REMARK 525    HOH A 149        DISTANCE =  5.64 ANGSTROMS                       
REMARK 525    HOH A 207        DISTANCE =  5.10 ANGSTROMS                       
REMARK 525    HOH A 218        DISTANCE =  5.66 ANGSTROMS                       
REMARK 525    HOH A 221        DISTANCE =  5.99 ANGSTROMS                       
DBREF  2LYZ A    1   129  UNP    P00698   LYSC_CHICK      19    147             
SEQRES   1 A  129  LYS VAL PHE GLY ARG CYS GLU LEU ALA ALA ALA MET LYS          
SEQRES   2 A  129  ARG HIS GLY LEU ASP ASN TYR ARG GLY TYR SER LEU GLY          
SEQRES   3 A  129  ASN TRP VAL CYS ALA ALA LYS PHE GLU SER ASN PHE ASN          
SEQRES   4 A  129  THR GLN ALA THR ASN ARG ASN THR ASP GLY SER THR ASP          
SEQRES   5 A  129  TYR GLY ILE LEU GLN ILE ASN SER ARG TRP TRP CYS ASN          
SEQRES   6 A  129  ASP GLY ARG THR PRO GLY SER ARG ASN LEU CYS ASN ILE          
SEQRES   7 A  129  PRO CYS SER ALA LEU LEU SER SER ASP ILE THR ALA SER          
SEQRES   8 A  129  VAL ASN CYS ALA LYS LYS ILE VAL SER ASP GLY ASN GLY          
SEQRES   9 A  129  MET ASN ALA TRP VAL ALA TRP ARG ASN ARG CYS LYS GLY          
SEQRES  10 A  129  THR ASP VAL GLN ALA TRP ILE ARG GLY CYS ARG LEU              
FORMUL   2  HOH   *101(H2 O)                                                    
HELIX    1   A ARG A    5  HIS A   15  1                                  11    
HELIX    2   B LEU A   25  GLU A   35  1                                  11    
HELIX    3   C CYS A   80  LEU A   84  5                                   5    
HELIX    4   D THR A   89  LYS A   96  1                                   8    
SHEET    1  S1 2 LYS A   1  PHE A   3  0                                        
SHEET    2  S1 2 PHE A  38  THR A  40 -1  N  THR A  40   O  LYS A   1           
SHEET    1  S2 3 ALA A  42  ASN A  46  0                                        
SHEET    2  S2 3 SER A  50  GLY A  54 -1  N  ASN A  46   O  SER A  50           
SHEET    3  S2 3 GLN A  57  SER A  60 -1  N  TYR A  53   O  ILE A  58           
SSBOND   1 CYS A    6    CYS A  127                          1555   1555  2.03  
SSBOND   2 CYS A   30    CYS A  115                          1555   1555  2.04  
SSBOND   3 CYS A   64    CYS A   80                          1555   1555  2.00  
SSBOND   4 CYS A   76    CYS A   94                          1555   1555  2.11  
CRYST1   79.100   79.100   37.900  90.00  90.00  90.00 P 43 21 2     8          
ORIGX1      1.517067  0.000000  0.000000        0.00000                         
ORIGX2      0.000000  1.517067  0.000000        0.00000                         
ORIGX3      0.000000  0.000000  1.583113        0.00000                         
SCALE1      0.012642  0.000000  0.000000        0.00000                         
SCALE2      0.000000  0.012642  0.000000        0.00000                         
SCALE3      0.000000  0.000000  0.026385        0.00000                         
ATOM      1  N   LYS A   1       3.246  10.041  10.379  1.00  5.28           N  
ATOM      2  CA  LYS A   1       2.386  10.407   9.247  1.00  7.90           C  
ATOM      3  C   LYS A   1       2.462  11.927   9.098  1.00  7.93           C  
ATOM      4  O   LYS A   1       2.582  12.668  10.097  1.00  6.28           O  
ATOM      5  CB  LYS A   1       0.946   9.964   9.482  1.00  3.54           C  
ATOM      6  CG  LYS A   1      -0.045  10.455   8.444  1.00  3.75           C  
ATOM      7  CD  LYS A   1      -1.470  10.062   8.818  1.00  2.85           C  
ATOM      8  CE  LYS A   1      -2.354   9.922   7.589  1.00  3.83           C  
ATOM      9  NZ  LYS A   1      -3.681   9.377   7.952  1.00  1.78           N  
ATOM     10  N   VAL A   2       2.383  12.351   7.847  1.00  9.08           N  
ATOM     11  CA  VAL A   2       2.387  13.773   7.480  1.00  9.24           C  
ATOM     12  C   VAL A   2       0.998  14.050   6.903  1.00  6.36           C  
ATOM     13  O   VAL A   2       0.676  13.634   5.769  1.00  5.48           O  
ATOM     14  CB  VAL A   2       3.508  14.047   6.487  1.00  6.60           C  
ATOM     15  CG1 VAL A   2       3.444  15.434   5.799  1.00  6.94           C  
ATOM     16  CG2 VAL A   2       4.866  13.758   7.071  1.00  6.94           C  
ATOM     17  N   PHE A   3       0.212  14.753   7.703  1.00  3.93           N  
ATOM     18  CA  PHE A   3      -1.159  15.139   7.344  1.00  8.11           C  
ATOM     19  C   PHE A   3      -1.263  16.223   6.272  1.00  9.19           C  
ATOM     20  O   PHE A   3      -0.326  17.026   6.074  1.00  9.00           O  
ATOM     21  CB  PHE A   3      -1.880  15.626   8.586  1.00  4.64           C  
ATOM     22  CG  PHE A   3      -2.558  14.615   9.464  1.00  7.47           C  
ATOM     23  CD1 PHE A   3      -3.856  14.307   9.234  1.00  5.01           C  
ATOM     24  CD2 PHE A   3      -1.880  13.933  10.443  1.00  4.64           C  
ATOM     25  CE1 PHE A   3      -4.552  13.345  10.021  1.00  6.21           C  
ATOM     26  CE2 PHE A   3      -2.578  12.933  11.202  1.00  8.35           C  
ATOM     27  CZ  PHE A   3      -3.887  12.686  11.003  1.00  6.67           C  
ATOM     28  N   GLY A   4      -2.409  16.220   5.611  1.00  6.29           N  
ATOM     29  CA  GLY A   4      -2.756  17.229   4.601  1.00  3.53           C  
ATOM     30  C   GLY A   4      -3.518  18.276   5.416  1.00  8.32           C  
ATOM     31  O   GLY A   4      -4.224  17.944   6.392  1.00  6.86           O  
ATOM     32  N   ARG A   5      -3.356  19.517   4.985  1.00  5.56           N  
ATOM     33  CA  ARG A   5      -4.131  20.653   5.500  1.00 10.11           C  
ATOM     34  C   ARG A   5      -5.565  20.256   5.851  1.00  6.93           C  
ATOM     35  O   ARG A   5      -5.956  20.233   7.038  1.00  7.33           O  
ATOM     36  CB  ARG A   5      -4.197  21.799   4.470  1.00  5.05           C  
ATOM     37  CG  ARG A   5      -4.702  23.138   5.039  1.00  5.83           C  
ATOM     38  CD  ARG A   5      -4.508  24.243   4.018  1.00  4.31           C  
ATOM     39  NE  ARG A   5      -5.630  24.287   3.066  1.00  7.80           N  
ATOM     40  CZ  ARG A   5      -6.833  24.829   3.361  1.00  2.04           C  
ATOM     41  NH1 ARG A   5      -7.324  24.775   4.607  1.00  4.92           N  
ATOM     42  NH2 ARG A   5      -7.519  25.422   2.401  1.00  4.92           N  
ATOM     43  N   CYS A   6      -6.312  19.947   4.802  1.00  2.24           N  
ATOM     44  CA  CYS A   6      -7.708  19.507   4.913  1.00  7.63           C  
ATOM     45  C   CYS A   6      -7.966  18.347   5.875  1.00  7.16           C  
ATOM     46  O   CYS A   6      -8.775  18.461   6.821  1.00  2.52           O  
ATOM     47  CB  CYS A   6      -8.283  19.701   3.498  1.00  7.51           C  
ATOM     48  SG  CYS A   6      -9.097  21.162   2.780  1.00  9.93           S  
ATOM     49  N   GLU A   7      -7.262  17.257   5.607  1.00  8.13           N  
ATOM     50  CA  GLU A   7      -7.368  16.019   6.393  1.00  8.60           C  
ATOM     51  C   GLU A   7      -7.209  16.080   7.913  1.00  9.01           C  
ATOM     52  O   GLU A   7      -7.896  15.354   8.662  1.00  3.85           O  
ATOM     53  CB  GLU A   7      -6.292  14.982   5.971  1.00  6.63           C  
ATOM     54  CG  GLU A   7      -6.448  13.555   6.537  1.00  5.92           C  
ATOM     55  CD  GLU A   7      -5.305  12.550   6.130  1.00  3.04           C  
ATOM     56  OE1 GLU A   7      -4.429  13.188   5.547  1.00  5.06           O  
ATOM     57  OE2 GLU A   7      -5.374  11.385   6.381  1.00  5.06           O  
ATOM     58  N   LEU A   8      -6.307  16.956   8.328  1.00  7.66           N  
ATOM     59  CA  LEU A   8      -6.046  17.230   9.745  1.00  9.07           C  
ATOM     60  C   LEU A   8      -7.187  18.051  10.347  1.00 11.89           C  
ATOM     61  O   LEU A   8      -7.606  17.824  11.502  1.00  7.76           O  
ATOM     62  CB  LEU A   8      -4.717  17.993   9.900  1.00  8.00           C  
ATOM     63  CG  LEU A   8      -4.298  18.411  11.294  1.00  5.19           C  
ATOM     64  CD1 LEU A   8      -4.074  17.182  12.143  1.00  4.52           C  
ATOM     65  CD2 LEU A   8      -3.036  19.238  11.242  1.00  4.52           C  
ATOM     66  N   ALA A   9      -7.664  18.986   9.539  1.00  8.10           N  
ATOM     67  CA  ALA A   9      -8.771  19.878   9.908  1.00  6.82           C  
ATOM     68  C   ALA A   9      -9.924  18.944  10.273  1.00  7.42           C  
ATOM     69  O   ALA A   9     -10.451  18.982  11.406  1.00  4.92           O  
ATOM     70  CB  ALA A   9      -9.248  20.701   8.701  1.00  5.81           C  
ATOM     71  N   ALA A  10     -10.284  18.125   9.298  1.00  7.55           N  
ATOM     72  CA  ALA A  10     -11.387  17.163   9.423  1.00  7.77           C  
ATOM     73  C   ALA A  10     -11.294  16.297  10.680  1.00  7.90           C  
ATOM     74  O   ALA A  10     -12.321  15.966  11.310  1.00  4.37           O  
ATOM     75  CB  ALA A  10     -11.300  16.199   8.231  1.00  4.73           C  
ATOM     76  N   ALA A  11     -10.059  15.961  11.014  1.00 11.26           N  
ATOM     77  CA  ALA A  11      -9.749  14.968  12.051  1.00 12.43           C  
ATOM     78  C   ALA A  11      -9.780  15.600  13.444  1.00  5.20           C  
ATOM     79  O   ALA A  11     -10.240  14.976  14.424  1.00  7.13           O  
ATOM     80  CB  ALA A  11      -8.313  14.469  11.837  1.00  7.02           C  
ATOM     81  N   MET A  12      -9.293  16.827  13.491  1.00  8.31           N  
ATOM     82  CA  MET A  12      -9.266  17.634  14.717  1.00  9.05           C  
ATOM     83  C   MET A  12     -10.711  17.967  15.078  1.00  8.02           C  
ATOM     84  O   MET A  12     -11.079  18.040  16.270  1.00  5.02           O  
ATOM     85  CB  MET A  12      -8.437  18.922  14.487  1.00  8.91           C  
ATOM     86  CG  MET A  12      -6.953  18.627  14.530  1.00  6.33           C  
ATOM     87  SD  MET A  12      -5.979  20.125  14.440  1.00 13.44           S  
ATOM     88  CE  MET A  12      -6.109  20.646  16.126  1.00  2.08           C  
ATOM     89  N   LYS A  13     -11.499  18.155  14.031  1.00  5.88           N  
ATOM     90  CA  LYS A  13     -12.939  18.423  14.147  1.00  6.20           C  
ATOM     91  C   LYS A  13     -13.670  17.216  14.735  1.00  7.60           C  
ATOM     92  O   LYS A  13     -14.434  17.340  15.716  1.00 11.96           O  
ATOM     93  CB  LYS A  13     -13.550  18.748  12.788  1.00  9.30           C  
ATOM     94  CG  LYS A  13     -14.602  19.842  12.813  1.00  2.91           C  
ATOM     95  CD  LYS A  13     -15.569  19.697  11.641  1.00  3.49           C  
ATOM     96  CE  LYS A  13     -16.943  20.254  11.979  1.00  8.36           C  
ATOM     97  NZ  LYS A  13     -17.916  19.945  10.907  1.00  3.12           N  
ATOM     98  N   ARG A  14     -13.411  16.075  14.118  1.00  4.13           N  
ATOM     99  CA  ARG A  14     -13.997  14.793  14.524  1.00  5.86           C  
ATOM    100  C   ARG A  14     -13.702  14.604  16.014  1.00  3.52           C  
ATOM    101  O   ARG A  14     -14.557  14.114  16.783  1.00  6.65           O  
ATOM    102  CB  ARG A  14     -13.403  13.625  13.710  1.00  4.13           C  
ATOM    103  CG  ARG A  14     -14.452  12.733  13.019  1.00  4.13           C  
ATOM    104  CD  ARG A  14     -14.628  11.441  13.793  1.00  2.51           C  
ATOM    105  NE  ARG A  14     -13.336  10.765  13.995  1.00  3.26           N  
ATOM    106  CZ  ARG A  14     -13.155   9.761  14.881  1.00  4.52           C  
ATOM    107  NH1 ARG A  14     -14.044   9.538  15.860  1.00  5.50           N  
ATOM    108  NH2 ARG A  14     -12.087   8.991  14.765  1.00  5.50           N  
ATOM    109  N   HIS A  15     -12.494  15.005  16.381  1.00  6.68           N  
ATOM    110  CA  HIS A  15     -12.024  14.969  17.772  1.00  5.59           C  
ATOM    111  C   HIS A  15     -12.278  16.054  18.816  1.00  3.93           C  
ATOM    112  O   HIS A  15     -11.497  16.220  19.778  1.00  3.93           O  
ATOM    113  CB  HIS A  15     -10.502  14.851  17.774  1.00  5.53           C  
ATOM    114  CG  HIS A  15     -10.085  13.408  17.627  1.00  6.85           C  
ATOM    115  ND1 HIS A  15      -9.915  12.811  16.388  1.00  6.01           N  
ATOM    116  CD2 HIS A  15      -9.836  12.444  18.550  1.00  6.01           C  
ATOM    117  CE1 HIS A  15      -9.582  11.548  16.574  1.00  4.47           C  
ATOM    118  NE2 HIS A  15      -9.506  11.317  17.865  1.00  4.47           N  
ATOM    119  N   GLY A  16     -13.373  16.767  18.599  1.00  9.53           N  
ATOM    120  CA  GLY A  16     -13.836  17.826  19.506  1.00  2.06           C  
ATOM    121  C   GLY A  16     -13.213  19.214  19.661  1.00  6.86           C  
ATOM    122  O   GLY A  16     -13.631  20.016  20.524  1.00  5.36           O  
ATOM    123  N   LEU A  17     -12.229  19.463  18.811  1.00  9.39           N  
ATOM    124  CA  LEU A  17     -11.464  20.717  18.811  1.00  6.41           C  
ATOM    125  C   LEU A  17     -11.843  22.050  18.164  1.00  8.90           C  
ATOM    126  O   LEU A  17     -11.230  23.101  18.447  1.00  6.57           O  
ATOM    127  CB  LEU A  17     -10.082  20.493  18.166  1.00  6.57           C  
ATOM    128  CG  LEU A  17      -8.976  19.941  19.038  1.00  8.87           C  
ATOM    129  CD1 LEU A  17      -7.708  19.826  18.227  1.00  4.22           C  
ATOM    130  CD2 LEU A  17      -8.745  20.835  20.231  1.00  4.22           C  
ATOM    131  N   ASP A  18     -12.853  21.969  17.312  1.00  9.76           N  
ATOM    132  CA  ASP A  18     -13.423  23.137  16.628  1.00  5.38           C  
ATOM    133  C   ASP A  18     -14.072  23.829  17.828  1.00  8.89           C  
ATOM    134  O   ASP A  18     -14.944  23.251  18.512  1.00  5.18           O  
ATOM    135  CB  ASP A  18     -14.385  22.667  15.516  1.00  5.39           C  
ATOM    136  CG  ASP A  18     -14.957  23.834  14.754  1.00  4.65           C  
ATOM    137  OD1 ASP A  18     -14.793  25.005  15.048  1.00  0.71           O  
ATOM    138  OD2 ASP A  18     -15.567  23.554  13.758  1.00  0.71           O  
ATOM    139  N   ASN A  19     -13.630  25.059  18.047  1.00  2.92           N  
ATOM    140  CA  ASN A  19     -14.105  25.897  19.156  1.00  5.43           C  
ATOM    141  C   ASN A  19     -13.971  25.473  20.619  1.00 10.74           C  
ATOM    142  O   ASN A  19     -14.716  25.954  21.500  1.00  3.61           O  
ATOM    143  CB  ASN A  19     -15.615  26.172  18.987  1.00  4.50           C  
ATOM    144  CG  ASN A  19     -15.880  27.081  17.815  1.00  3.61           C  
ATOM    145  OD1 ASN A  19     -15.552  28.417  18.007  1.00  2.36           O  
ATOM    146  ND2 ASN A  19     -16.401  26.735  16.769  1.00  2.36           N  
ATOM    147  N   TYR A  20     -13.017  24.582  20.838  1.00  7.81           N  
ATOM    148  CA  TYR A  20     -12.733  24.019  22.165  1.00  5.34           C  
ATOM    149  C   TYR A  20     -12.145  25.258  22.840  1.00 10.43           C  
ATOM    150  O   TYR A  20     -11.246  25.928  22.288  1.00  4.57           O  
ATOM    151  CB  TYR A  20     -11.792  22.812  22.000  1.00  6.09           C  
ATOM    152  CG  TYR A  20     -11.597  22.251  23.417  1.00  7.97           C  
ATOM    153  CD1 TYR A  20     -12.625  21.456  23.959  1.00  3.53           C  
ATOM    154  CD2 TYR A  20     -10.501  22.570  24.171  1.00  4.96           C  
ATOM    155  CE1 TYR A  20     -12.456  20.928  25.307  1.00  4.97           C  
ATOM    156  CE2 TYR A  20     -10.327  22.059  25.493  1.00  4.28           C  
ATOM    157  CZ  TYR A  20     -11.362  21.273  26.017  1.00  3.26           C  
ATOM    158  OH  TYR A  20     -11.213  20.794  27.302  1.00  8.00           O  
ATOM    159  N   ARG A  21     -12.668  25.527  24.027  1.00  8.57           N  
ATOM    160  CA  ARG A  21     -12.235  26.657  24.859  1.00  5.65           C  
ATOM    161  C   ARG A  21     -12.241  27.978  24.087  1.00  6.48           C  
ATOM    162  O   ARG A  21     -11.586  28.963  24.490  1.00  8.39           O  
ATOM    163  CB  ARG A  21     -10.809  26.438  25.401  1.00  4.72           C  
ATOM    164  CG  ARG A  21     -10.747  25.695  26.749  1.00  5.73           C  
ATOM    165  CD  ARG A  21     -11.528  26.458  27.800  1.00  5.18           C  
ATOM    166  NE  ARG A  21     -11.436  25.797  29.112  1.00  2.77           N  
ATOM    167  CZ  ARG A  21     -10.891  26.383  30.201  1.00  4.55           C  
ATOM    168  NH1 ARG A  21     -10.290  27.578  30.111  1.00  2.51           N  
ATOM    169  NH2 ARG A  21     -10.965  25.763  31.365  1.00  2.51           N  
ATOM    170  N   GLY A  22     -12.990  27.963  22.996  1.00  7.86           N  
ATOM    171  CA  GLY A  22     -13.192  29.142  22.143  1.00  7.08           C  
ATOM    172  C   GLY A  22     -12.235  29.480  20.999  1.00  7.44           C  
ATOM    173  O   GLY A  22     -12.244  30.609  20.463  1.00  6.70           O  
ATOM    174  N   TYR A  23     -11.434  28.485  20.653  1.00  5.74           N  
ATOM    175  CA  TYR A  23     -10.459  28.582  19.560  1.00  7.82           C  
ATOM    176  C   TYR A  23     -11.019  27.864  18.332  1.00  8.72           C  
ATOM    177  O   TYR A  23     -11.291  26.644  18.366  1.00  8.46           O  
ATOM    178  CB  TYR A  23      -9.128  27.968  20.026  1.00  7.30           C  
ATOM    179  CG  TYR A  23      -8.472  28.836  21.110  1.00  7.32           C  
ATOM    180  CD1 TYR A  23      -7.768  29.984  20.700  1.00  6.38           C  
ATOM    181  CD2 TYR A  23      -8.496  28.476  22.430  1.00  6.69           C  
ATOM    182  CE1 TYR A  23      -7.132  30.809  21.719  1.00  6.49           C  
ATOM    183  CE2 TYR A  23      -7.875  29.277  23.436  1.00  5.74           C  
ATOM    184  CZ  TYR A  23      -7.176  30.414  23.009  1.00  6.99           C  
ATOM    185  OH  TYR A  23      -6.553  31.181  23.971  1.00  6.95           O  
ATOM    186  N   SER A  24     -11.173  28.644  17.273  1.00  6.11           N  
ATOM    187  CA  SER A  24     -11.578  28.139  15.955  1.00  7.49           C  
ATOM    188  C   SER A  24     -10.675  26.982  15.525  1.00  6.75           C  
ATOM    189  O   SER A  24      -9.487  26.915  15.906  1.00  3.71           O  
ATOM    190  CB  SER A  24     -11.503  29.242  14.922  1.00  6.56           C  
ATOM    191  OG  SER A  24     -10.974  28.778  13.682  1.00  5.66           O  
ATOM    192  N   LEU A  25     -11.266  26.102  14.732  1.00  9.91           N  
ATOM    193  CA  LEU A  25     -10.558  24.970  14.120  1.00  4.72           C  
ATOM    194  C   LEU A  25      -9.252  25.408  13.459  1.00  8.97           C  
ATOM    195  O   LEU A  25      -8.215  24.717  13.562  1.00  4.56           O  
ATOM    196  CB  LEU A  25     -11.453  24.297  13.061  1.00  7.32           C  
ATOM    197  CG  LEU A  25     -11.227  22.827  12.770  1.00  8.94           C  
ATOM    198  CD1 LEU A  25     -12.034  22.424  11.559  1.00  4.56           C  
ATOM    199  CD2 LEU A  25      -9.763  22.554  12.528  1.00  4.56           C  
ATOM    200  N   GLY A  26      -9.336  26.554  12.799  1.00  7.05           N  
ATOM    201  CA  GLY A  26      -8.206  27.147  12.075  1.00  9.79           C  
ATOM    202  C   GLY A  26      -7.007  27.496  12.955  1.00  3.81           C  
ATOM    203  O   GLY A  26      -5.839  27.409  12.519  1.00  7.99           O  
ATOM    204  N   ASN A  27      -7.330  27.878  14.180  1.00 11.10           N  
ATOM    205  CA  ASN A  27      -6.336  28.276  15.184  1.00  5.80           C  
ATOM    206  C   ASN A  27      -5.444  27.059  15.427  1.00  7.91           C  
ATOM    207  O   ASN A  27      -4.218  27.189  15.635  1.00  6.39           O  
ATOM    208  CB  ASN A  27      -7.057  28.740  16.466  1.00  7.22           C  
ATOM    209  CG  ASN A  27      -7.308  30.224  16.450  1.00  7.68           C  
ATOM    210  OD1 ASN A  27      -6.183  31.023  16.597  1.00  7.80           O  
ATOM    211  ND2 ASN A  27      -8.407  30.744  16.375  1.00  7.80           N  
ATOM    212  N   TRP A  28      -6.086  25.904  15.389  1.00 10.46           N  
ATOM    213  CA  TRP A  28      -5.416  24.609  15.552  1.00  8.68           C  
ATOM    214  C   TRP A  28      -4.609  23.960  14.428  1.00  8.33           C  
ATOM    215  O   TRP A  28      -3.582  23.291  14.674  1.00  7.73           O  
ATOM    216  CB  TRP A  28      -6.460  23.564  15.941  1.00  7.41           C  
ATOM    217  CG  TRP A  28      -7.226  23.846  17.286  1.00  6.11           C  
ATOM    218  CD1 TRP A  28      -8.491  24.247  17.473  1.00  5.45           C  
ATOM    219  CD2 TRP A  28      -6.707  23.663  18.569  1.00  5.17           C  
ATOM    220  NE1 TRP A  28      -8.752  24.394  18.892  1.00  8.12           N  
ATOM    221  CE2 TRP A  28      -7.712  24.006  19.519  1.00  7.15           C  
ATOM    222  CE3 TRP A  28      -5.476  23.243  19.016  1.00  8.38           C  
ATOM    223  CZ2 TRP A  28      -7.564  23.947  20.906  1.00  6.38           C  
ATOM    224  CZ3 TRP A  28      -5.332  23.200  20.417  1.00  5.56           C  
ATOM    225  CH2 TRP A  28      -6.345  23.499  21.316  1.00  3.71           C  
ATOM    226  N   VAL A  29      -5.095  24.183  13.219  1.00 10.73           N  
ATOM    227  CA  VAL A  29      -4.460  23.679  11.995  1.00  4.76           C  
ATOM    228  C   VAL A  29      -3.223  24.560  11.820  1.00  8.51           C  
ATOM    229  O   VAL A  29      -2.136  24.078  11.435  1.00  9.54           O  
ATOM    230  CB  VAL A  29      -5.439  23.766  10.833  1.00  6.76           C  
ATOM    231  CG1 VAL A  29      -4.818  23.510   9.439  1.00  6.98           C  
ATOM    232  CG2 VAL A  29      -6.674  22.940  11.071  1.00  6.98           C  
ATOM    233  N   CYS A  30      -3.424  25.835  12.114  1.00  8.33           N  
ATOM    234  CA  CYS A  30      -2.381  26.860  11.989  1.00  5.40           C  
ATOM    235  C   CYS A  30      -1.175  26.552  12.877  1.00  6.22           C  
ATOM    236  O   CYS A  30      -0.019  26.509  12.404  1.00  8.07           O  
ATOM    237  CB  CYS A  30      -2.779  28.159  12.146  1.00  6.82           C  
ATOM    238  SG  CYS A  30      -1.563  29.506  12.008  1.00 19.95           S  
ATOM    239  N   ALA A  31      -1.481  26.339  14.146  1.00  9.33           N  
ATOM    240  CA  ALA A  31      -0.472  26.090  15.183  1.00  5.45           C  
ATOM    241  C   ALA A  31       0.354  24.854  14.830  1.00  5.79           C  
ATOM    242  O   ALA A  31       1.595  24.843  14.976  1.00  7.36           O  
ATOM    243  CB  ALA A  31      -1.186  25.768  16.505  1.00  8.83           C  
ATOM    244  N   ALA A  32      -0.362  23.842  14.368  1.00 11.64           N  
ATOM    245  CA  ALA A  32       0.226  22.552  13.989  1.00  5.09           C  
ATOM    246  C   ALA A  32       1.124  22.563  12.752  1.00  8.22           C  
ATOM    247  O   ALA A  32       2.116  21.808  12.668  1.00  4.94           O  
ATOM    248  CB  ALA A  32      -0.952  21.623  13.658  1.00  5.05           C  
ATOM    249  N   LYS A  33       0.751  23.429  11.824  1.00 11.03           N  
ATOM    250  CA  LYS A  33       1.503  23.646  10.582  1.00  5.67           C  
ATOM    251  C   LYS A  33       2.883  24.206  10.927  1.00  8.68           C  
ATOM    252  O   LYS A  33       3.925  23.591  10.614  1.00  5.98           O  
ATOM    253  CB  LYS A  33       0.774  24.617   9.660  1.00  5.03           C  
ATOM    254  CG  LYS A  33       1.657  25.294   8.630  1.00  7.15           C  
ATOM    255  CD  LYS A  33       2.087  24.311   7.549  1.00  7.64           C  
ATOM    256  CE  LYS A  33       2.998  24.970   6.524  1.00  4.92           C  
ATOM    257  NZ  LYS A  33       3.273  24.054   5.397  1.00  5.88           N  
ATOM    258  N   PHE A  34       2.851  25.361  11.571  1.00  6.21           N  
ATOM    259  CA  PHE A  34       4.058  26.051  12.040  1.00  7.69           C  
ATOM    260  C   PHE A  34       4.854  25.468  13.208  1.00  0.84           C  
ATOM    261  O   PHE A  34       5.974  25.927  13.519  1.00  7.58           O  
ATOM    262  CB  PHE A  34       3.693  27.465  12.453  1.00  7.03           C  
ATOM    263  CG  PHE A  34       3.363  28.155  11.163  1.00  8.36           C  
ATOM    264  CD1 PHE A  34       2.204  28.847  11.065  1.00  4.66           C  
ATOM    265  CD2 PHE A  34       4.236  28.174  10.106  1.00  7.08           C  
ATOM    266  CE1 PHE A  34       1.841  29.538   9.874  1.00  5.64           C  
ATOM    267  CE2 PHE A  34       3.880  28.910   8.925  1.00  8.90           C  
ATOM    268  CZ  PHE A  34       2.695  29.538   8.822  1.00  5.81           C  
ATOM    269  N   GLU A  35       4.253  24.462  13.821  1.00  8.74           N  
ATOM    270  CA  GLU A  35       4.851  23.738  14.949  1.00  8.30           C  
ATOM    271  C   GLU A  35       5.561  22.460  14.503  1.00  6.26           C  
ATOM    272  O   GLU A  35       6.709  22.181  14.913  1.00  7.64           O  
ATOM    273  CB  GLU A  35       3.780  23.322  15.996  1.00  7.68           C  
ATOM    274  CG  GLU A  35       4.247  23.216  17.462  1.00  3.82           C  
ATOM    275  CD  GLU A  35       4.742  24.567  18.099  1.00  3.82           C  
ATOM    276  OE1 GLU A  35       5.966  24.617  17.979  1.00  5.20           O  
ATOM    277  OE2 GLU A  35       3.983  25.343  18.596  1.00  5.20           O  
ATOM    278  N   SER A  36       4.857  21.716  13.667  1.00  5.67           N  
ATOM    279  CA  SER A  36       5.359  20.464  13.089  1.00  6.03           C  
ATOM    280  C   SER A  36       5.289  20.086  11.610  1.00  9.05           C  
ATOM    281  O   SER A  36       5.699  18.976  11.207  1.00  9.03           O  
ATOM    282  CB  SER A  36       4.671  19.278  13.727  1.00  6.65           C  
ATOM    283  OG  SER A  36       3.262  19.300  13.517  1.00  6.44           O  
ATOM    284  N   ASN A  37       4.772  21.027  10.837  1.00  8.38           N  
ATOM    285  CA  ASN A  37       4.475  20.822   9.415  1.00  7.21           C  
ATOM    286  C   ASN A  37       3.615  19.595   9.115  1.00  7.61           C  
ATOM    287  O   ASN A  37       3.858  18.862   8.134  1.00  7.01           O  
ATOM    288  CB  ASN A  37       5.794  20.689   8.625  1.00  5.78           C  
ATOM    289  CG  ASN A  37       5.789  21.559   7.399  1.00  7.98           C  
ATOM    290  OD1 ASN A  37       5.316  22.851   7.582  1.00  3.73           O  
ATOM    291  ND2 ASN A  37       6.107  21.188   6.283  1.00  3.73           N  
ATOM    292  N   PHE A  38       2.626  19.408   9.973  1.00  7.38           N  
ATOM    293  CA  PHE A  38       1.605  18.366   9.805  1.00  4.64           C  
ATOM    294  C   PHE A  38       2.213  16.976   9.995  1.00  4.27           C  
ATOM    295  O   PHE A  38       1.556  15.947   9.736  1.00  3.96           O  
ATOM    296  CB  PHE A  38       0.989  18.494   8.426  1.00  5.91           C  
ATOM    297  CG  PHE A  38       0.179  19.755   8.354  1.00  7.12           C  
ATOM    298  CD1 PHE A  38      -0.293  20.300   9.497  1.00  6.24           C  
ATOM    299  CD2 PHE A  38      -0.031  20.416   7.172  1.00  3.88           C  
ATOM    300  CE1 PHE A  38      -1.053  21.504   9.498  1.00  5.23           C  
ATOM    301  CE2 PHE A  38      -0.762  21.653   7.188  1.00  6.57           C  
ATOM    302  CZ  PHE A  38      -1.278  22.146   8.328  1.00  6.28           C  
ATOM    303  N   ASN A  39       3.455  16.988  10.451  1.00  9.29           N  
ATOM    304  CA  ASN A  39       4.232  15.769  10.698  1.00  8.89           C  
ATOM    305  C   ASN A  39       4.216  15.337  12.165  1.00  7.11           C  
ATOM    306  O   ASN A  39       4.873  15.958  13.027  1.00  7.26           O  
ATOM    307  CB  ASN A  39       5.693  15.986  10.253  1.00  6.19           C  
ATOM    308  CG  ASN A  39       6.495  14.717  10.364  1.00  5.06           C  
ATOM    309  OD1 ASN A  39       5.776  13.583  10.720  1.00  6.56           O  
ATOM    310  ND2 ASN A  39       7.702  14.642  10.222  1.00  6.56           N  
ATOM    311  N   THR A  40       3.466  14.274  12.407  1.00  7.29           N  
ATOM    312  CA  THR A  40       3.341  13.666  13.737  1.00  5.64           C  
ATOM    313  C   THR A  40       4.567  13.040  14.401  1.00  8.76           C  
ATOM    314  O   THR A  40       4.600  12.839  15.634  1.00  6.93           O  
ATOM    315  CB  THR A  40       2.263  12.570  13.634  1.00  8.59           C  
ATOM    316  OG1 THR A  40       2.927  11.491  12.983  1.00  5.24           O  
ATOM    317  CG2 THR A  40       1.067  13.011  12.835  1.00  3.24           C  
ATOM    318  N   GLN A  41       5.548  12.753  13.561  1.00  9.49           N  
ATOM    319  CA  GLN A  41       6.816  12.145  13.985  1.00  8.17           C  
ATOM    320  C   GLN A  41       7.920  13.119  14.398  1.00  9.48           C  
ATOM    321  O   GLN A  41       8.993  12.708  14.888  1.00  6.06           O  
ATOM    322  CB  GLN A  41       7.325  11.293  12.857  1.00  9.06           C  
ATOM    323  CG  GLN A  41       6.667   9.984  12.772  1.00  5.55           C  
ATOM    324  CD  GLN A  41       7.459   8.903  12.024  1.00  8.56           C  
ATOM    325  OE1 GLN A  41       7.455   8.926  10.746  1.00  4.01           O  
ATOM    326  NE2 GLN A  41       8.130   8.074  12.704  1.00  4.01           N  
ATOM    327  N   ALA A  42       7.621  14.392  14.193  1.00  3.84           N  
ATOM    328  CA  ALA A  42       8.472  15.499  14.646  1.00  7.26           C  
ATOM    329  C   ALA A  42       8.829  15.512  16.133  1.00  7.16           C  
ATOM    330  O   ALA A  42       7.975  15.242  17.004  1.00 10.90           O  
ATOM    331  CB  ALA A  42       7.676  16.785  14.384  1.00  7.94           C  
ATOM    332  N   THR A  43      10.089  15.832  16.382  1.00  7.13           N  
ATOM    333  CA  THR A  43      10.618  16.011  17.740  1.00  6.61           C  
ATOM    334  C   THR A  43      11.617  17.164  17.658  1.00 10.06           C  
ATOM    335  O   THR A  43      12.213  17.426  16.591  1.00  4.86           O  
ATOM    336  CB  THR A  43      11.239  14.667  18.166  1.00  6.00           C  
ATOM    337  OG1 THR A  43      12.279  14.449  17.219  1.00  5.78           O  
ATOM    338  CG2 THR A  43      10.246  13.537  18.127  1.00  3.78           C  
ATOM    339  N   ASN A  44      11.776  17.823  18.795  1.00  5.69           N  
ATOM    340  CA  ASN A  44      12.741  18.917  18.961  1.00  8.18           C  
ATOM    341  C   ASN A  44      13.177  19.133  20.411  1.00  7.49           C  
ATOM    342  O   ASN A  44      12.334  19.285  21.321  1.00  4.49           O  
ATOM    343  CB  ASN A  44      12.131  20.230  18.427  1.00  5.12           C  
ATOM    344  CG  ASN A  44      11.980  20.197  16.928  1.00  3.94           C  
ATOM    345  OD1 ASN A  44      13.167  20.216  16.207  1.00  5.18           O  
ATOM    346  ND2 ASN A  44      10.917  20.213  16.334  1.00  5.18           N  
ATOM    347  N   ARG A  45      14.489  19.144  20.585  1.00  7.71           N  
ATOM    348  CA  ARG A  45      15.124  19.319  21.898  1.00  6.22           C  
ATOM    349  C   ARG A  45      15.318  20.809  22.181  1.00 10.06           C  
ATOM    350  O   ARG A  45      15.773  21.577  21.306  1.00  1.85           O  
ATOM    351  CB  ARG A  45      16.492  18.612  21.955  1.00  4.96           C  
ATOM    352  CG  ARG A  45      17.006  18.333  23.379  1.00  6.46           C  
ATOM    353  CD  ARG A  45      17.491  16.901  23.486  1.00  3.82           C  
ATOM    354  NE  ARG A  45      17.192  16.337  24.812  1.00  3.27           N  
ATOM    355  CZ  ARG A  45      17.889  15.322  25.360  1.00  2.94           C  
ATOM    356  NH1 ARG A  45      18.786  14.691  24.623  1.00  5.52           N  
ATOM    357  NH2 ARG A  45      17.676  14.946  26.629  1.00  5.52           N  
ATOM    358  N   ASN A  46      14.971  21.177  23.404  1.00  7.62           N  
ATOM    359  CA  ASN A  46      15.006  22.572  23.865  1.00  7.18           C  
ATOM    360  C   ASN A  46      16.326  22.395  24.617  1.00  2.95           C  
ATOM    361  O   ASN A  46      16.837  21.263  24.763  1.00  2.24           O  
ATOM    362  CB  ASN A  46      13.731  22.878  24.678  1.00  2.59           C  
ATOM    363  CG  ASN A  46      12.486  22.618  23.869  1.00  6.42           C  
ATOM    364  OD1 ASN A  46      11.925  21.356  24.023  1.00  2.30           O  
ATOM    365  ND2 ASN A  46      11.995  23.400  23.075  1.00  2.30           N  
ATOM    366  N   THR A  47      16.840  23.524  25.081  1.00  3.75           N  
ATOM    367  CA  THR A  47      18.067  23.576  25.884  1.00  1.30           C  
ATOM    368  C   THR A  47      18.106  23.028  27.312  1.00  2.08           C  
ATOM    369  O   THR A  47      19.189  22.728  27.858  1.00  4.50           O  
ATOM    370  CB  THR A  47      18.487  25.056  25.975  1.00  4.38           C  
ATOM    371  OG1 THR A  47      17.264  25.751  26.196  1.00  5.83           O  
ATOM    372  CG2 THR A  47      19.151  25.544  24.716  1.00  3.83           C  
ATOM    373  N   ASP A  48      16.916  22.908  27.876  1.00  6.87           N  
ATOM    374  CA  ASP A  48      16.730  22.614  29.303  1.00  6.15           C  
ATOM    375  C   ASP A  48      16.575  21.109  29.521  1.00  8.92           C  
ATOM    376  O   ASP A  48      16.283  20.646  30.645  1.00  3.97           O  
ATOM    377  CB  ASP A  48      15.486  23.362  29.827  1.00  3.74           C  
ATOM    378  CG  ASP A  48      14.215  22.772  29.273  1.00  9.14           C  
ATOM    379  OD1 ASP A  48      14.277  22.350  27.951  1.00  6.39           O  
ATOM    380  OD2 ASP A  48      13.159  22.701  29.876  1.00  6.39           O  
ATOM    381  N   GLY A  49      16.780  20.383  28.435  1.00  7.54           N  
ATOM    382  CA  GLY A  49      16.862  18.917  28.453  1.00  2.44           C  
ATOM    383  C   GLY A  49      15.550  18.309  27.958  1.00  8.00           C  
ATOM    384  O   GLY A  49      15.513  17.151  27.487  1.00  6.10           O  
ATOM    385  N   SER A  50      14.504  19.112  28.075  1.00  6.45           N  
ATOM    386  CA  SER A  50      13.161  18.753  27.607  1.00  6.48           C  
ATOM    387  C   SER A  50      13.168  18.595  26.086  1.00  8.15           C  
ATOM    388  O   SER A  50      14.073  19.100  25.388  1.00  8.99           O  
ATOM    389  CB  SER A  50      12.163  19.820  28.000  1.00  8.90           C  
ATOM    390  OG  SER A  50      11.786  20.634  26.893  1.00  6.52           O  
ATOM    391  N   THR A  51      12.148  17.897  25.612  1.00  5.89           N  
ATOM    392  CA  THR A  51      11.975  17.597  24.185  1.00  9.17           C  
ATOM    393  C   THR A  51      10.487  17.795  23.896  1.00  5.16           C  
ATOM    394  O   THR A  51       9.625  17.581  24.775  1.00 10.06           O  
ATOM    395  CB  THR A  51      12.482  16.160  23.959  1.00  5.89           C  
ATOM    396  OG1 THR A  51      13.896  16.267  24.081  1.00  5.70           O  
ATOM    397  CG2 THR A  51      12.110  15.627  22.601  1.00  3.70           C  
ATOM    398  N   ASP A  52      10.226  18.196  22.661  1.00  5.26           N  
ATOM    399  CA  ASP A  52       8.870  18.491  22.183  1.00  7.19           C  
ATOM    400  C   ASP A  52       8.473  17.345  21.254  1.00  9.38           C  
ATOM    401  O   ASP A  52       9.281  16.878  20.422  1.00  8.15           O  
ATOM    402  CB  ASP A  52       8.860  19.857  21.466  1.00  5.60           C  
ATOM    403  CG  ASP A  52       8.899  20.996  22.451  1.00  7.77           C  
ATOM    404  OD1 ASP A  52       9.012  20.869  23.657  1.00  5.05           O  
ATOM    405  OD2 ASP A  52       8.870  22.096  21.972  1.00  5.05           O  
ATOM    406  N   TYR A  53       7.229  16.924  21.417  1.00  8.15           N  
ATOM    407  CA  TYR A  53       6.656  15.803  20.665  1.00  5.18           C  
ATOM    408  C   TYR A  53       5.311  15.815  19.937  1.00  7.76           C  
ATOM    409  O   TYR A  53       4.292  16.297  20.474  1.00  8.71           O  
ATOM    410  CB  TYR A  53       6.525  14.591  21.605  1.00  4.38           C  
ATOM    411  CG  TYR A  53       7.827  14.204  22.320  1.00  9.72           C  
ATOM    412  CD1 TYR A  53       8.524  13.073  21.856  1.00  6.86           C  
ATOM    413  CD2 TYR A  53       8.267  14.880  23.425  1.00  8.48           C  
ATOM    414  CE1 TYR A  53       9.755  12.689  22.535  1.00  7.25           C  
ATOM    415  CE2 TYR A  53       9.471  14.511  24.099  1.00  6.78           C  
ATOM    416  CZ  TYR A  53      10.149  13.380  23.625  1.00  8.75           C  
ATOM    417  OH  TYR A  53      11.300  13.003  24.283  1.00  8.85           O  
ATOM    418  N   GLY A  54       5.347  15.273  18.730  1.00  7.84           N  
ATOM    419  CA  GLY A  54       4.180  15.219  17.841  1.00  6.94           C  
ATOM    420  C   GLY A  54       3.755  16.408  16.982  1.00  7.54           C  
ATOM    421  O   GLY A  54       4.485  17.416  16.870  1.00  6.68           O  
ATOM    422  N   ILE A  55       2.576  16.259  16.399  1.00  5.13           N  
ATOM    423  CA  ILE A  55       1.934  17.316  15.606  1.00  4.42           C  
ATOM    424  C   ILE A  55       1.797  18.689  16.265  1.00  8.39           C  
ATOM    425  O   ILE A  55       1.946  19.739  15.604  1.00 11.14           O  
ATOM    426  CB  ILE A  55       0.483  16.939  15.214  1.00  8.79           C  
ATOM    427  CG1 ILE A  55       0.006  17.646  13.916  1.00  4.69           C  
ATOM    428  CG2 ILE A  55      -0.284  17.278  16.493  1.00  4.69           C  
ATOM    429  CD1 ILE A  55       0.424  16.916  12.619  1.00  8.14           C  
ATOM    430  N   LEU A  56       1.520  18.643  17.559  1.00  8.23           N  
ATOM    431  CA  LEU A  56       1.300  19.842  18.377  1.00  5.69           C  
ATOM    432  C   LEU A  56       2.451  20.191  19.323  1.00  7.68           C  
ATOM    433  O   LEU A  56       2.333  21.097  20.175  1.00  8.94           O  
ATOM    434  CB  LEU A  56       0.033  19.670  19.237  1.00  6.05           C  
ATOM    435  CG  LEU A  56      -1.169  20.531  18.910  1.00  7.74           C  
ATOM    436  CD1 LEU A  56      -0.971  21.182  17.562  1.00  6.61           C  
ATOM    437  CD2 LEU A  56      -2.430  19.700  18.899  1.00  6.61           C  
ATOM    438  N   GLN A  57       3.539  19.459  19.141  1.00  7.75           N  
ATOM    439  CA  GLN A  57       4.753  19.610  19.955  1.00  5.63           C  
ATOM    440  C   GLN A  57       4.622  19.826  21.463  1.00  7.59           C  
ATOM    441  O   GLN A  57       5.122  20.828  22.017  1.00 10.77           O  
ATOM    442  CB  GLN A  57       5.536  20.774  19.416  1.00  2.59           C  
ATOM    443  CG  GLN A  57       6.111  20.525  18.088  1.00  6.64           C  
ATOM    444  CD  GLN A  57       7.264  19.513  18.056  1.00  9.19           C  
ATOM    445  OE1 GLN A  57       8.438  19.924  18.353  1.00  8.20           O  
ATOM    446  NE2 GLN A  57       6.994  18.303  17.799  1.00  8.20           N  
ATOM    447  N   ILE A  58       3.951  18.872  22.089  1.00  7.03           N  
ATOM    448  CA  ILE A  58       3.790  18.828  23.549  1.00  6.06           C  
ATOM    449  C   ILE A  58       5.109  18.515  24.257  1.00  5.77           C  
ATOM    450  O   ILE A  58       5.850  17.589  23.860  1.00  8.59           O  
ATOM    451  CB  ILE A  58       2.774  17.742  23.982  1.00  8.61           C  
ATOM    452  CG1 ILE A  58       1.402  17.879  23.268  1.00  6.44           C  
ATOM    453  CG2 ILE A  58       2.767  17.912  25.503  1.00  6.44           C  
ATOM    454  CD1 ILE A  58       0.447  16.689  23.517  1.00  2.97           C  
ATOM    455  N   ASN A  59       5.364  19.297  25.294  1.00  7.13           N  
ATOM    456  CA  ASN A  59       6.592  19.195  26.095  1.00  6.94           C  
ATOM    457  C   ASN A  59       6.614  18.075  27.136  1.00  5.93           C  
ATOM    458  O   ASN A  59       5.569  17.718  27.721  1.00  1.24           O  
ATOM    459  CB  ASN A  59       6.837  20.526  26.838  1.00  4.97           C  
ATOM    460  CG  ASN A  59       8.291  20.699  27.190  1.00  7.17           C  
ATOM    461  OD1 ASN A  59       8.592  20.629  28.544  1.00  3.45           O  
ATOM    462  ND2 ASN A  59       9.177  20.945  26.389  1.00  3.45           N  
ATOM    463  N   SER A  60       7.814  17.553  27.342  1.00  7.86           N  
ATOM    464  CA  SER A  60       8.078  16.523  28.354  1.00  5.80           C  
ATOM    465  C   SER A  60       8.433  16.841  29.807  1.00  8.15           C  
ATOM    466  O   SER A  60       8.567  15.932  30.653  1.00  3.76           O  
ATOM    467  CB  SER A  60       9.239  15.652  27.928  1.00  7.50           C  
ATOM    468  OG  SER A  60      10.475  16.357  27.955  1.00  6.66           O  
ATOM    469  N   ARG A  61       8.573  18.134  30.059  1.00  4.47           N  
ATOM    470  CA  ARG A  61       8.913  18.662  31.387  1.00  5.49           C  
ATOM    471  C   ARG A  61       7.635  18.710  32.225  1.00  4.47           C  
ATOM    472  O   ARG A  61       7.682  18.735  33.474  1.00  3.82           O  
ATOM    473  CB  ARG A  61       9.524  20.074  31.287  1.00  6.75           C  
ATOM    474  CG  ARG A  61       9.504  20.871  32.605  1.00  6.96           C  
ATOM    475  CD  ARG A  61      10.867  21.483  32.864  1.00  2.18           C  
ATOM    476  NE  ARG A  61      11.075  21.724  34.300  1.00  3.70           N  
ATOM    477  CZ  ARG A  61      12.217  22.238  34.808  1.00  2.19           C  
ATOM    478  NH1 ARG A  61      13.293  22.284  34.043  1.00  5.22           N  
ATOM    479  NH2 ARG A  61      12.267  22.690  36.069  1.00  5.22           N  
ATOM    480  N   TRP A  62       6.520  18.714  31.510  1.00  5.30           N  
ATOM    481  CA  TRP A  62       5.181  18.722  32.112  1.00  6.14           C  
ATOM    482  C   TRP A  62       3.991  17.841  31.728  1.00  4.44           C  
ATOM    483  O   TRP A  62       3.261  17.326  32.602  1.00  5.60           O  
ATOM    484  CB  TRP A  62       4.594  20.127  31.985  1.00  6.11           C  
ATOM    485  CG  TRP A  62       5.536  21.385  32.068  1.00  4.50           C  
ATOM    486  CD1 TRP A  62       6.199  22.014  31.087  1.00  2.82           C  
ATOM    487  CD2 TRP A  62       5.806  22.123  33.224  1.00  6.54           C  
ATOM    488  NE1 TRP A  62       6.960  23.118  31.642  1.00  4.55           N  
ATOM    489  CE2 TRP A  62       6.683  23.194  32.885  1.00  4.00           C  
ATOM    490  CE3 TRP A  62       5.391  21.981  34.529  1.00  2.14           C  
ATOM    491  CZ2 TRP A  62       7.173  24.149  33.781  1.00  0.60           C  
ATOM    492  CZ3 TRP A  62       5.903  22.942  35.426  1.00  5.96           C  
ATOM    493  CH2 TRP A  62       6.722  24.000  35.058  1.00  2.75           C  
ATOM    494  N   TRP A  63       3.833  17.687  30.423  1.00  5.87           N  
ATOM    495  CA  TRP A  63       2.766  16.866  29.835  1.00  3.91           C  
ATOM    496  C   TRP A  63       2.844  15.356  29.622  1.00  7.34           C  
ATOM    497  O   TRP A  63       1.842  14.628  29.791  1.00  5.22           O  
ATOM    498  CB  TRP A  63       2.444  17.405  28.441  1.00  3.16           C  
ATOM    499  CG  TRP A  63       2.304  18.935  28.780  1.00  7.95           C  
ATOM    500  CD1 TRP A  63       3.042  19.969  28.352  1.00  6.87           C  
ATOM    501  CD2 TRP A  63       1.305  19.504  29.576  1.00  6.73           C  
ATOM    502  NE1 TRP A  63       2.552  21.199  28.946  1.00  4.86           N  
ATOM    503  CE2 TRP A  63       1.509  20.914  29.623  1.00  8.04           C  
ATOM    504  CE3 TRP A  63       0.247  18.955  30.264  1.00  5.50           C  
ATOM    505  CZ2 TRP A  63       0.707  21.822  30.321  1.00  5.85           C  
ATOM    506  CZ3 TRP A  63      -0.547  19.878  30.976  1.00  4.44           C  
ATOM    507  CH2 TRP A  63      -0.348  21.251  30.967  1.00  4.40           C  
ATOM    508  N   CYS A  64       4.042  14.922  29.261  1.00  6.71           N  
ATOM    509  CA  CYS A  64       4.330  13.513  28.964  1.00  5.15           C  
ATOM    510  C   CYS A  64       5.730  13.100  29.423  1.00  4.10           C  
ATOM    511  O   CYS A  64       6.660  13.933  29.483  1.00  3.62           O  
ATOM    512  CB  CYS A  64       4.267  13.180  27.338  1.00  5.14           C  
ATOM    513  SG  CYS A  64       5.587  13.973  26.368  1.00 16.33           S  
ATOM    514  N   ASN A  65       5.841  11.817  29.730  1.00  6.34           N  
ATOM    515  CA  ASN A  65       7.117  11.184  30.089  1.00  6.55           C  
ATOM    516  C   ASN A  65       7.807  10.516  28.899  1.00  3.58           C  
ATOM    517  O   ASN A  65       7.194   9.707  28.169  1.00 10.47           O  
ATOM    518  CB  ASN A  65       6.880  10.130  31.192  1.00  2.23           C  
ATOM    519  CG  ASN A  65       8.168   9.461  31.597  1.00  4.27           C  
ATOM    520  OD1 ASN A  65       9.177  10.046  31.950  1.00  4.89           O  
ATOM    521  ND2 ASN A  65       8.143   8.260  31.615  1.00  4.89           N  
ATOM    522  N   ASP A  66       9.073  10.871  28.739  1.00  3.24           N  
ATOM    523  CA  ASP A  66       9.980  10.206  27.796  1.00  5.60           C  
ATOM    524  C   ASP A  66      11.232   9.620  28.452  1.00  7.46           C  
ATOM    525  O   ASP A  66      12.223   9.286  27.766  1.00  6.57           O  
ATOM    526  CB  ASP A  66      10.420  11.207  26.706  1.00  6.55           C  
ATOM    527  CG  ASP A  66      11.251  12.321  27.287  1.00  7.77           C  
ATOM    528  OD1 ASP A  66      11.325  12.352  28.673  1.00  8.71           O  
ATOM    529  OD2 ASP A  66      11.794  13.197  26.636  1.00  8.71           O  
ATOM    530  N   GLY A  67      11.149   9.505  29.769  1.00  5.99           N  
ATOM    531  CA  GLY A  67      12.204   8.898  30.590  1.00  5.31           C  
ATOM    532  C   GLY A  67      13.618   9.473  30.683  1.00  7.49           C  
ATOM    533  O   GLY A  67      14.520   8.870  31.303  1.00  5.17           O  
ATOM    534  N   ARG A  68      13.771  10.634  30.065  1.00  3.30           N  
ATOM    535  CA  ARG A  68      14.987  11.449  30.175  1.00  6.80           C  
ATOM    536  C   ARG A  68      14.939  12.963  30.385  1.00  8.34           C  
ATOM    537  O   ARG A  68      15.907  13.689  30.072  1.00  7.18           O  
ATOM    538  CB  ARG A  68      15.858  11.328  28.907  1.00  7.45           C  
ATOM    539  CG  ARG A  68      15.292  12.058  27.674  1.00  4.80           C  
ATOM    540  CD  ARG A  68      16.389  12.277  26.650  1.00  6.72           C  
ATOM    541  NE  ARG A  68      15.832  12.729  25.365  1.00  7.83           N  
ATOM    542  CZ  ARG A  68      16.584  13.263  24.377  1.00  4.35           C  
ATOM    543  NH1 ARG A  68      17.923  13.243  24.444  1.00  5.84           N  
ATOM    544  NH2 ARG A  68      15.979  13.802  23.333  1.00  5.84           N  
ATOM    545  N   THR A  69      13.806  13.399  30.918  1.00  5.85           N  
ATOM    546  CA  THR A  69      13.641  14.755  31.455  1.00  2.95           C  
ATOM    547  C   THR A  69      13.283  14.735  32.941  1.00  4.66           C  
ATOM    548  O   THR A  69      12.117  14.490  33.320  1.00  7.61           O  
ATOM    549  CB  THR A  69      12.549  15.444  30.617  1.00  6.63           C  
ATOM    550  OG1 THR A  69      12.815  15.024  29.284  1.00  7.13           O  
ATOM    551  CG2 THR A  69      12.607  16.941  30.718  1.00  5.13           C  
ATOM    552  N   PRO A  70      14.300  15.000  33.745  1.00  9.30           N  
ATOM    553  CA  PRO A  70      14.180  15.029  35.208  1.00  1.49           C  
ATOM    554  C   PRO A  70      13.158  15.797  36.046  1.00  4.28           C  
ATOM    555  O   PRO A  70      12.564  15.250  37.000  1.00  5.52           O  
ATOM    556  CB  PRO A  70      15.569  15.319  35.677  1.00  4.35           C  
ATOM    557  CG  PRO A  70      16.466  15.054  34.483  1.00  1.95           C  
ATOM    558  CD  PRO A  70      15.607  15.429  33.280  1.00  6.64           C  
ATOM    559  N   GLY A  71      12.978  17.046  35.661  1.00  2.77           N  
ATOM    560  CA  GLY A  71      12.098  17.983  36.369  1.00  2.51           C  
ATOM    561  C   GLY A  71      10.771  17.226  36.390  1.00  7.94           C  
ATOM    562  O   GLY A  71       9.983  17.329  37.355  1.00  5.04           O  
ATOM    563  N   SER A  72      10.562  16.478  35.320  1.00  3.06           N  
ATOM    564  CA  SER A  72       9.255  15.903  34.990  1.00  3.51           C  
ATOM    565  C   SER A  72       7.932  15.394  35.561  1.00  5.85           C  
ATOM    566  O   SER A  72       7.898  14.430  36.355  1.00  5.51           O  
ATOM    567  CB  SER A  72       9.430  14.589  34.261  1.00  4.29           C  
ATOM    568  OG  SER A  72       9.366  14.749  32.847  1.00  3.50           O  
ATOM    569  N   ARG A  73       6.871  16.056  35.133  1.00  9.26           N  
ATOM    570  CA  ARG A  73       5.561  15.986  35.792  1.00  2.94           C  
ATOM    571  C   ARG A  73       5.133  15.381  34.456  1.00  5.77           C  
ATOM    572  O   ARG A  73       5.612  15.794  33.377  1.00  3.37           O  
ATOM    573  CB  ARG A  73       5.081  17.381  36.231  1.00  3.06           C  
ATOM    574  CG  ARG A  73       5.621  17.839  37.598  1.00  3.06           C  
ATOM    575  CD  ARG A  73       5.301  19.303  37.819  1.00  1.00           C  
ATOM    576  NE  ARG A  73       5.589  19.705  39.205  1.00  3.22           N  
ATOM    577  CZ  ARG A  73       5.456  20.972  39.653  1.00  2.87           C  
ATOM    578  NH1 ARG A  73       5.203  21.977  38.805  1.00  1.74           N  
ATOM    579  NH2 ARG A  73       5.574  21.208  40.946  1.00  1.74           N  
ATOM    580  N   ASN A  74       4.234  14.418  34.565  1.00  2.37           N  
ATOM    581  CA  ASN A  74       3.614  13.766  33.406  1.00  3.41           C  
ATOM    582  C   ASN A  74       2.105  13.957  33.551  1.00  7.19           C  
ATOM    583  O   ASN A  74       1.344  12.981  33.727  1.00  6.15           O  
ATOM    584  CB  ASN A  74       4.016  12.276  33.375  1.00  3.76           C  
ATOM    585  CG  ASN A  74       3.252  11.522  32.319  1.00  4.69           C  
ATOM    586  OD1 ASN A  74       3.059  10.320  32.324  1.00  4.99           O  
ATOM    587  ND2 ASN A  74       2.685  12.301  31.318  1.00  4.99           N  
ATOM    588  N   LEU A  75       1.711  15.217  33.465  1.00  5.56           N  
ATOM    589  CA  LEU A  75       0.318  15.636  33.655  1.00  5.61           C  
ATOM    590  C   LEU A  75      -0.723  15.045  32.704  1.00  5.71           C  
ATOM    591  O   LEU A  75      -1.933  15.004  33.015  1.00  7.10           O  
ATOM    592  CB  LEU A  75       0.203  17.163  33.516  1.00  5.58           C  
ATOM    593  CG  LEU A  75       0.475  18.008  34.742  1.00  4.83           C  
ATOM    594  CD1 LEU A  75      -0.398  17.540  35.880  1.00  2.78           C  
ATOM    595  CD2 LEU A  75       1.928  17.915  35.135  1.00  2.78           C  
ATOM    596  N   CYS A  76      -0.219  14.597  31.566  1.00  5.57           N  
ATOM    597  CA  CYS A  76      -1.039  13.996  30.508  1.00  5.77           C  
ATOM    598  C   CYS A  76      -1.160  12.493  30.756  1.00  9.76           C  
ATOM    599  O   CYS A  76      -2.031  11.811  30.174  1.00  7.55           O  
ATOM    600  CB  CYS A  76      -1.341  14.454  29.146  1.00  6.79           C  
ATOM    601  SG  CYS A  76      -1.508  16.193  28.644  1.00 15.84           S  
ATOM    602  N   ASN A  77      -0.281  12.017  31.624  1.00  4.62           N  
ATOM    603  CA  ASN A  77      -0.094  10.582  31.870  1.00  6.81           C  
ATOM    604  C   ASN A  77      -0.037   9.719  30.610  1.00  6.02           C  
ATOM    605  O   ASN A  77      -0.862   8.799  30.421  1.00  8.70           O  
ATOM    606  CB  ASN A  77      -1.240  10.057  32.760  1.00  4.73           C  
ATOM    607  CG  ASN A  77      -0.710   9.406  34.010  1.00  4.68           C  
ATOM    608  OD1 ASN A  77      -0.099   8.172  33.830  1.00  3.23           O  
ATOM    609  ND2 ASN A  77      -0.835   9.855  35.135  1.00  3.23           N  
ATOM    610  N   ILE A  78       0.944  10.038  29.782  1.00  5.40           N  
ATOM    611  CA  ILE A  78       1.206   9.314  28.533  1.00  4.18           C  
ATOM    612  C   ILE A  78       2.723   9.415  28.365  1.00  6.44           C  
ATOM    613  O   ILE A  78       3.353  10.412  28.779  1.00  6.63           O  
ATOM    614  CB  ILE A  78       0.464   9.953  27.333  1.00  7.26           C  
ATOM    615  CG1 ILE A  78       0.116   8.925  26.222  1.00  4.89           C  
ATOM    616  CG2 ILE A  78       1.421  11.079  26.939  1.00  5.94           C  
ATOM    617  CD1 ILE A  78      -1.045   7.975  26.594  1.00  2.47           C  
ATOM    618  N   PRO A  79       3.268   8.376  27.754  1.00  8.03           N  
ATOM    619  CA  PRO A  79       4.658   8.361  27.286  1.00  4.84           C  
ATOM    620  C   PRO A  79       4.605   9.310  26.089  1.00 10.07           C  
ATOM    621  O   PRO A  79       3.688   9.231  25.242  1.00  4.02           O  
ATOM    622  CB  PRO A  79       4.919   6.919  26.978  1.00  5.89           C  
ATOM    623  CG  PRO A  79       3.629   6.120  27.013  1.00  3.43           C  
ATOM    624  CD  PRO A  79       2.597   7.102  27.556  1.00  4.77           C  
ATOM    625  N   CYS A  80       5.598  10.183  26.049  1.00  6.19           N  
ATOM    626  CA  CYS A  80       5.818  11.097  24.922  1.00  6.50           C  
ATOM    627  C   CYS A  80       5.664  10.451  23.545  1.00  8.92           C  
ATOM    628  O   CYS A  80       5.102  11.057  22.607  1.00  6.33           O  
ATOM    629  CB  CYS A  80       7.161  11.704  25.235  1.00  9.22           C  
ATOM    630  SG  CYS A  80       7.218  12.843  26.652  1.00 15.45           S  
ATOM    631  N   SER A  81       6.165   9.229  23.465  1.00 10.27           N  
ATOM    632  CA  SER A  81       6.203   8.459  22.216  1.00  7.68           C  
ATOM    633  C   SER A  81       4.806   8.271  21.624  1.00  6.32           C  
ATOM    634  O   SER A  81       4.624   8.268  20.387  1.00  9.68           O  
ATOM    635  CB  SER A  81       6.811   7.095  22.457  1.00  8.43           C  
ATOM    636  OG  SER A  81       6.119   6.373  23.470  1.00  6.34           O  
ATOM    637  N   ALA A  82       3.852   8.125  22.529  1.00  4.58           N  
ATOM    638  CA  ALA A  82       2.433   7.986  22.183  1.00  8.73           C  
ATOM    639  C   ALA A  82       1.905   9.120  21.304  1.00  7.67           C  
ATOM    640  O   ALA A  82       0.925   8.946  20.546  1.00  4.62           O  
ATOM    641  CB  ALA A  82       1.631   8.048  23.492  1.00  5.90           C  
ATOM    642  N   LEU A  83       2.575  10.254  21.426  1.00  9.94           N  
ATOM    643  CA  LEU A  83       2.125  11.519  20.833  1.00  8.90           C  
ATOM    644  C   LEU A  83       2.596  11.621  19.383  1.00  8.05           C  
ATOM    645  O   LEU A  83       2.208  12.551  18.642  1.00  8.09           O  
ATOM    646  CB  LEU A  83       2.677  12.707  21.644  1.00  4.80           C  
ATOM    647  CG  LEU A  83       2.198  12.876  23.070  1.00  9.51           C  
ATOM    648  CD1 LEU A  83       2.800  14.129  23.659  1.00  6.95           C  
ATOM    649  CD2 LEU A  83       0.692  12.959  23.117  1.00  6.95           C  
ATOM    650  N   LEU A  84       3.421  10.654  19.014  1.00  7.16           N  
ATOM    651  CA  LEU A  84       3.989  10.556  17.664  1.00  7.37           C  
ATOM    652  C   LEU A  84       3.334   9.580  16.687  1.00  6.01           C  
ATOM    653  O   LEU A  84       3.740   9.474  15.510  1.00  6.21           O  
ATOM    654  CB  LEU A  84       5.470  10.138  17.744  1.00  5.10           C  
ATOM    655  CG  LEU A  84       6.397  10.969  18.605  1.00  8.84           C  
ATOM    656  CD1 LEU A  84       7.817  10.491  18.423  1.00  4.84           C  
ATOM    657  CD2 LEU A  84       6.294  12.429  18.236  1.00  4.84           C  
ATOM    658  N   SER A  85       2.327   8.895  17.205  1.00  6.10           N  
ATOM    659  CA  SER A  85       1.612   7.843  16.472  1.00  7.40           C  
ATOM    660  C   SER A  85       0.789   8.577  15.414  1.00  3.88           C  
ATOM    661  O   SER A  85       0.511   9.790  15.539  1.00  8.52           O  
ATOM    662  CB  SER A  85       0.739   7.045  17.415  1.00  5.43           C  
ATOM    663  OG  SER A  85      -0.635   7.400  17.301  1.00  2.92           O  
ATOM    664  N   SER A  86       0.415   7.817  14.398  1.00  5.37           N  
ATOM    665  CA  SER A  86      -0.419   8.307  13.294  1.00 10.36           C  
ATOM    666  C   SER A  86      -1.870   8.670  13.610  1.00 11.23           C  
ATOM    667  O   SER A  86      -2.550   9.358  12.819  1.00  3.25           O  
ATOM    668  CB  SER A  86      -0.492   7.273  12.191  1.00  5.22           C  
ATOM    669  OG  SER A  86       0.799   6.897  11.723  1.00  1.24           O  
ATOM    670  N   ASP A  87      -2.304   8.198  14.768  1.00  6.06           N  
ATOM    671  CA  ASP A  87      -3.587   8.589  15.365  1.00  8.87           C  
ATOM    672  C   ASP A  87      -3.228   9.718  16.331  1.00  7.50           C  
ATOM    673  O   ASP A  87      -2.337   9.569  17.195  1.00  4.17           O  
ATOM    674  CB  ASP A  87      -4.229   7.368  16.056  1.00  4.63           C  
ATOM    675  CG  ASP A  87      -5.579   7.709  16.631  1.00  8.10           C  
ATOM    676  OD1 ASP A  87      -5.768   8.474  17.559  1.00  5.44           O  
ATOM    677  OD2 ASP A  87      -6.520   7.215  16.071  1.00  5.44           O  
ATOM    678  N   ILE A  88      -3.939  10.821  16.161  1.00  7.45           N  
ATOM    679  CA  ILE A  88      -3.695  12.058  16.914  1.00  6.76           C  
ATOM    680  C   ILE A  88      -4.492  12.201  18.211  1.00 12.26           C  
ATOM    681  O   ILE A  88      -4.458  13.259  18.876  1.00  8.00           O  
ATOM    682  CB  ILE A  88      -4.051  13.315  16.082  1.00  6.74           C  
ATOM    683  CG1 ILE A  88      -5.575  13.451  15.816  1.00  2.66           C  
ATOM    684  CG2 ILE A  88      -3.160  13.138  14.851  1.00  6.31           C  
ATOM    685  CD1 ILE A  88      -5.983  14.812  15.207  1.00  7.23           C  
ATOM    686  N   THR A  89      -5.188  11.124  18.538  1.00  6.50           N  
ATOM    687  CA  THR A  89      -6.131  11.090  19.664  1.00  6.67           C  
ATOM    688  C   THR A  89      -5.468  11.517  20.974  1.00  6.86           C  
ATOM    689  O   THR A  89      -5.981  12.396  21.699  1.00  7.14           O  
ATOM    690  CB  THR A  89      -6.680   9.653  19.751  1.00  5.04           C  
ATOM    691  OG1 THR A  89      -7.377   9.472  18.521  1.00  7.65           O  
ATOM    692  CG2 THR A  89      -7.612   9.462  20.917  1.00  5.65           C  
ATOM    693  N   ALA A  90      -4.337  10.882  21.239  1.00  9.59           N  
ATOM    694  CA  ALA A  90      -3.525  11.154  22.432  1.00  6.96           C  
ATOM    695  C   ALA A  90      -3.065  12.608  22.535  1.00  7.49           C  
ATOM    696  O   ALA A  90      -3.084  13.215  23.627  1.00 10.66           O  
ATOM    697  CB  ALA A  90      -2.247  10.306  22.324  1.00  3.44           C  
ATOM    698  N   SER A  91      -2.667  13.132  21.386  1.00  7.87           N  
ATOM    699  CA  SER A  91      -2.171  14.508  21.260  1.00  4.72           C  
ATOM    700  C   SER A  91      -3.224  15.599  21.456  1.00  6.12           C  
ATOM    701  O   SER A  91      -2.966  16.634  22.103  1.00  6.11           O  
ATOM    702  CB  SER A  91      -1.566  14.725  19.890  1.00 10.34           C  
ATOM    703  OG  SER A  91      -0.365  13.980  19.712  1.00  5.03           O  
ATOM    704  N   VAL A  92      -4.390  15.330  20.892  1.00  7.03           N  
ATOM    705  CA  VAL A  92      -5.584  16.161  21.082  1.00  9.19           C  
ATOM    706  C   VAL A  92      -5.986  16.135  22.557  1.00  8.61           C  
ATOM    707  O   VAL A  92      -6.058  17.189  23.225  1.00  5.36           O  
ATOM    708  CB  VAL A  92      -6.715  15.655  20.197  1.00  7.52           C  
ATOM    709  CG1 VAL A  92      -8.140  15.971  20.716  1.00  5.12           C  
ATOM    710  CG2 VAL A  92      -6.528  16.048  18.756  1.00  5.12           C  
ATOM    711  N   ASN A  93      -6.231  14.924  23.028  1.00  5.89           N  
ATOM    712  CA  ASN A  93      -6.635  14.669  24.417  1.00  8.66           C  
ATOM    713  C   ASN A  93      -5.785  15.481  25.395  1.00  8.36           C  
ATOM    714  O   ASN A  93      -6.308  16.078  26.360  1.00  6.81           O  
ATOM    715  CB  ASN A  93      -6.502  13.162  24.725  1.00  4.91           C  
ATOM    716  CG  ASN A  93      -7.821  12.451  24.569  1.00  6.51           C  
ATOM    717  OD1 ASN A  93      -8.888  13.248  24.175  1.00  4.81           O  
ATOM    718  ND2 ASN A  93      -8.011  11.273  24.817  1.00  4.81           N  
ATOM    719  N   CYS A  94      -4.491  15.483  25.114  1.00  6.09           N  
ATOM    720  CA  CYS A  94      -3.484  16.118  25.972  1.00  5.71           C  
ATOM    721  C   CYS A  94      -3.457  17.632  25.753  1.00  7.14           C  
ATOM    722  O   CYS A  94      -3.288  18.418  26.710  1.00  7.35           O  
ATOM    723  CB  CYS A  94      -2.092  15.647  25.636  1.00  7.65           C  
ATOM    724  SG  CYS A  94      -0.749  16.295  26.678  1.00 17.56           S  
ATOM    725  N   ALA A  95      -3.630  17.999  24.494  1.00  7.90           N  
ATOM    726  CA  ALA A  95      -3.675  19.402  24.065  1.00  4.69           C  
ATOM    727  C   ALA A  95      -4.855  20.171  24.662  1.00  7.75           C  
ATOM    728  O   ALA A  95      -4.792  21.405  24.852  1.00  9.02           O  
ATOM    729  CB  ALA A  95      -3.877  19.420  22.542  1.00  8.59           C  
ATOM    730  N   LYS A  96      -5.903  19.415  24.948  1.00  5.68           N  
ATOM    731  CA  LYS A  96      -7.145  19.947  25.522  1.00  3.79           C  
ATOM    732  C   LYS A  96      -6.787  20.434  26.927  1.00  7.61           C  
ATOM    733  O   LYS A  96      -7.200  21.534  27.353  1.00  6.32           O  
ATOM    734  CB  LYS A  96      -8.232  18.879  25.573  1.00  4.79           C  
ATOM    735  CG  LYS A  96      -8.860  18.550  24.231  1.00  6.04           C  
ATOM    736  CD  LYS A  96     -10.332  18.195  24.390  1.00  6.91           C  
ATOM    737  CE  LYS A  96     -10.928  17.684  23.086  1.00  2.90           C  
ATOM    738  NZ  LYS A  96     -11.384  16.283  23.228  1.00  5.34           N  
ATOM    739  N   LYS A  97      -6.020  19.598  27.610  1.00  7.51           N  
ATOM    740  CA  LYS A  97      -5.543  19.875  28.971  1.00  6.36           C  
ATOM    741  C   LYS A  97      -4.659  21.119  29.067  1.00  8.00           C  
ATOM    742  O   LYS A  97      -4.749  21.901  30.038  1.00  8.21           O  
ATOM    743  CB  LYS A  97      -4.732  18.706  29.520  1.00  2.95           C  
ATOM    744  CG  LYS A  97      -5.558  17.502  29.933  1.00  3.75           C  
ATOM    745  CD  LYS A  97      -5.027  16.893  31.227  1.00  4.45           C  
ATOM    746  CE  LYS A  97      -6.111  16.812  32.292  1.00  4.69           C  
ATOM    747  NZ  LYS A  97      -5.520  16.575  33.627  1.00  4.43           N  
ATOM    748  N   ILE A  98      -3.829  21.272  28.047  1.00  7.00           N  
ATOM    749  CA  ILE A  98      -2.737  22.255  28.040  1.00  7.61           C  
ATOM    750  C   ILE A  98      -3.476  23.587  27.910  1.00  8.35           C  
ATOM    751  O   ILE A  98      -3.299  24.507  28.737  1.00  8.00           O  
ATOM    752  CB  ILE A  98      -1.763  22.023  26.858  1.00 11.69           C  
ATOM    753  CG1 ILE A  98      -0.733  20.896  27.138  1.00  6.12           C  
ATOM    754  CG2 ILE A  98      -1.193  23.427  26.645  1.00  5.62           C  
ATOM    755  CD1 ILE A  98      -0.400  20.034  25.898  1.00  6.51           C  
ATOM    756  N   VAL A  99      -4.293  23.651  26.871  1.00  4.90           N  
ATOM    757  CA  VAL A  99      -5.074  24.849  26.536  1.00  4.03           C  
ATOM    758  C   VAL A  99      -6.093  25.396  27.537  1.00  6.38           C  
ATOM    759  O   VAL A  99      -6.410  26.605  27.538  1.00  3.25           O  
ATOM    760  CB  VAL A  99      -5.858  24.613  25.252  1.00  5.34           C  
ATOM    761  CG1 VAL A  99      -7.188  23.841  25.433  1.00  4.05           C  
ATOM    762  CG2 VAL A  99      -6.033  25.878  24.454  1.00  4.05           C  
ATOM    763  N   SER A 100      -6.576  24.486  28.367  1.00  6.57           N  
ATOM    764  CA  SER A 100      -7.457  24.816  29.496  1.00  5.66           C  
ATOM    765  C   SER A 100      -6.913  25.297  30.842  1.00  8.52           C  
ATOM    766  O   SER A 100      -7.653  25.873  31.668  1.00  2.62           O  
ATOM    767  CB  SER A 100      -8.290  23.613  29.882  1.00  8.18           C  
ATOM    768  OG  SER A 100      -9.106  23.159  28.806  1.00  3.71           O  
ATOM    769  N   ASP A 101      -5.624  25.049  31.024  1.00  4.23           N  
ATOM    770  CA  ASP A 101      -4.941  25.253  32.308  1.00  6.49           C  
ATOM    771  C   ASP A 101      -5.013  26.729  32.702  1.00  5.55           C  
ATOM    772  O   ASP A 101      -5.443  27.077  33.823  1.00  3.30           O  
ATOM    773  CB  ASP A 101      -3.473  24.788  32.192  1.00  2.65           C  
ATOM    774  CG  ASP A 101      -3.385  23.303  31.950  1.00  0.41           C  
ATOM    775  OD1 ASP A 101      -4.334  22.539  31.955  1.00  1.00           O  
ATOM    776  OD2 ASP A 101      -2.291  22.887  31.680  1.00  1.00           O  
ATOM    777  N   GLY A 102      -4.592  27.561  31.762  1.00  6.90           N  
ATOM    778  CA  GLY A 102      -4.629  29.022  31.907  1.00  5.69           C  
ATOM    779  C   GLY A 102      -4.242  30.095  30.888  1.00  5.19           C  
ATOM    780  O   GLY A 102      -4.807  31.209  30.879  1.00  3.74           O  
ATOM    781  N   ASN A 103      -3.286  29.724  30.050  1.00  6.91           N  
ATOM    782  CA  ASN A 103      -2.757  30.600  28.996  1.00  6.59           C  
ATOM    783  C   ASN A 103      -3.232  30.451  27.551  1.00  7.74           C  
ATOM    784  O   ASN A 103      -2.703  31.105  26.626  1.00  6.64           O  
ATOM    785  CB  ASN A 103      -1.222  30.455  28.925  1.00  5.82           C  
ATOM    786  CG  ASN A 103      -0.596  30.567  30.291  1.00  4.68           C  
ATOM    787  OD1 ASN A 103      -0.680  31.541  31.018  1.00  1.77           O  
ATOM    788  ND2 ASN A 103      -0.028  29.583  30.682  1.00  1.77           N  
ATOM    789  N   GLY A 104      -4.229  29.593  27.396  1.00  6.49           N  
ATOM    790  CA  GLY A 104      -4.839  29.299  26.094  1.00  3.44           C  
ATOM    791  C   GLY A 104      -3.675  28.788  25.244  1.00  9.25           C  
ATOM    792  O   GLY A 104      -2.724  28.163  25.762  1.00  5.91           O  
ATOM    793  N   MET A 105      -3.780  29.075  23.956  1.00  6.95           N  
ATOM    794  CA  MET A 105      -2.815  28.614  22.950  1.00  5.80           C  
ATOM    795  C   MET A 105      -1.517  29.423  22.930  1.00  7.37           C  
ATOM    796  O   MET A 105      -0.686  29.285  22.006  1.00  6.61           O  
ATOM    797  CB  MET A 105      -3.446  28.688  21.537  1.00  2.71           C  
ATOM    798  CG  MET A 105      -4.798  28.009  21.509  1.00  8.15           C  
ATOM    799  SD  MET A 105      -5.271  27.544  19.848  1.00 17.93           S  
ATOM    800  CE  MET A 105      -3.802  26.678  19.369  1.00  6.93           C  
ATOM    801  N   ASN A 106      -1.377  30.245  23.959  1.00  8.84           N  
ATOM    802  CA  ASN A 106      -0.184  31.076  24.167  1.00  7.15           C  
ATOM    803  C   ASN A 106       0.899  30.089  24.605  1.00  6.97           C  
ATOM    804  O   ASN A 106       2.111  30.379  24.514  1.00  7.50           O  
ATOM    805  CB  ASN A 106      -0.487  32.162  25.221  1.00  8.03           C  
ATOM    806  CG  ASN A 106      -1.258  33.309  24.622  1.00  6.85           C  
ATOM    807  OD1 ASN A 106      -0.698  33.879  23.485  1.00  6.77           O  
ATOM    808  ND2 ASN A 106      -2.276  33.785  25.093  1.00  6.77           N  
ATOM    809  N   ALA A 107       0.429  28.940  25.066  1.00  7.52           N  
ATOM    810  CA  ALA A 107       1.288  27.879  25.605  1.00  4.77           C  
ATOM    811  C   ALA A 107       2.162  27.371  24.457  1.00  8.13           C  
ATOM    812  O   ALA A 107       3.174  26.672  24.677  1.00  5.01           O  
ATOM    813  CB  ALA A 107       0.435  26.683  26.057  1.00  7.55           C  
ATOM    814  N   TRP A 108       1.746  27.745  23.256  1.00  7.37           N  
ATOM    815  CA  TRP A 108       2.428  27.359  22.014  1.00  8.68           C  
ATOM    816  C   TRP A 108       3.086  28.561  21.336  1.00  5.58           C  
ATOM    817  O   TRP A 108       2.415  29.361  20.649  1.00  7.59           O  
ATOM    818  CB  TRP A 108       1.413  26.698  21.082  1.00  7.83           C  
ATOM    819  CG  TRP A 108       1.020  25.198  21.353  1.00  5.22           C  
ATOM    820  CD1 TRP A 108       1.728  24.082  21.127  1.00  6.03           C  
ATOM    821  CD2 TRP A 108      -0.165  24.763  21.956  1.00  7.39           C  
ATOM    822  NE1 TRP A 108       0.950  22.922  21.520  1.00  4.73           N  
ATOM    823  CE2 TRP A 108      -0.135  23.341  22.043  1.00  7.37           C  
ATOM    824  CE3 TRP A 108      -1.262  25.443  22.432  1.00  7.32           C  
ATOM    825  CZ2 TRP A 108      -1.146  22.546  22.591  1.00  6.56           C  
ATOM    826  CZ3 TRP A 108      -2.282  24.631  22.970  1.00  5.12           C  
ATOM    827  CH2 TRP A 108      -2.205  23.250  23.081  1.00  2.38           C  
ATOM    828  N   VAL A 109       4.391  28.652  21.545  1.00  8.32           N  
ATOM    829  CA  VAL A 109       5.213  29.750  21.020  1.00 10.13           C  
ATOM    830  C   VAL A 109       4.788  30.189  19.618  1.00  7.22           C  
ATOM    831  O   VAL A 109       4.483  31.377  19.379  1.00  5.69           O  
ATOM    832  CB  VAL A 109       6.677  29.332  20.990  1.00  3.24           C  
ATOM    833  CG1 VAL A 109       6.996  28.147  20.044  1.00  0.50           C  
ATOM    834  CG2 VAL A 109       7.597  30.504  20.774  1.00  0.50           C  
ATOM    835  N   ALA A 110       4.774  29.210  18.727  1.00  9.37           N  
ATOM    836  CA  ALA A 110       4.415  29.413  17.317  1.00  3.55           C  
ATOM    837  C   ALA A 110       3.049  29.937  16.875  1.00  3.71           C  
ATOM    838  O   ALA A 110       2.929  30.641  15.849  1.00  5.00           O  
ATOM    839  CB  ALA A 110       4.548  28.002  16.722  1.00  5.77           C  
ATOM    840  N   TRP A 111       2.051  29.582  17.670  1.00  7.60           N  
ATOM    841  CA  TRP A 111       0.671  30.047  17.483  1.00  5.58           C  
ATOM    842  C   TRP A 111       0.693  31.540  17.817  1.00 10.00           C  
ATOM    843  O   TRP A 111       0.207  32.383  17.032  1.00  6.04           O  
ATOM    844  CB  TRP A 111      -0.250  29.225  18.384  1.00  6.89           C  
ATOM    845  CG  TRP A 111      -1.679  29.884  18.328  1.00  4.35           C  
ATOM    846  CD1 TRP A 111      -2.683  29.661  17.467  1.00  7.32           C  
ATOM    847  CD2 TRP A 111      -2.182  30.814  19.243  1.00  9.35           C  
ATOM    848  NE1 TRP A 111      -3.808  30.517  17.796  1.00  6.65           N  
ATOM    849  CE2 TRP A 111      -3.513  31.151  18.863  1.00  8.19           C  
ATOM    850  CE3 TRP A 111      -1.631  31.403  20.358  1.00  5.90           C  
ATOM    851  CZ2 TRP A 111      -4.342  32.050  19.542  1.00  6.33           C  
ATOM    852  CZ3 TRP A 111      -2.470  32.319  21.026  1.00  4.96           C  
ATOM    853  CH2 TRP A 111      -3.779  32.595  20.657  1.00  4.96           C  
ATOM    854  N   ARG A 112       1.264  31.826  18.977  1.00  7.91           N  
ATOM    855  CA  ARG A 112       1.379  33.193  19.501  1.00  7.72           C  
ATOM    856  C   ARG A 112       2.049  34.210  18.574  1.00 13.01           C  
ATOM    857  O   ARG A 112       1.529  35.326  18.360  1.00  4.20           O  
ATOM    858  CB  ARG A 112       2.195  33.225  20.809  1.00  8.92           C  
ATOM    859  CG  ARG A 112       2.076  34.540  21.602  1.00  3.50           C  
ATOM    860  CD  ARG A 112       3.169  34.617  22.649  1.00  5.53           C  
ATOM    861  NE  ARG A 112       3.296  33.344  23.376  1.00  4.12           N  
ATOM    862  CZ  ARG A 112       4.480  32.729  23.595  1.00  4.12           C  
ATOM    863  NH1 ARG A 112       5.602  33.169  23.008  1.00  3.63           N  
ATOM    864  NH2 ARG A 112       4.519  31.688  24.407  1.00  3.63           N  
ATOM    865  N   ASN A 113       3.187  33.791  18.044  1.00  7.56           N  
ATOM    866  CA  ASN A 113       3.980  34.594  17.105  1.00  3.25           C  
ATOM    867  C   ASN A 113       3.679  34.615  15.606  1.00  4.82           C  
ATOM    868  O   ASN A 113       3.991  35.597  14.898  1.00  7.93           O  
ATOM    869  CB  ASN A 113       5.462  34.171  17.185  1.00  2.04           C  
ATOM    870  CG  ASN A 113       6.067  34.538  18.515  1.00  7.49           C  
ATOM    871  OD1 ASN A 113       5.635  35.397  19.263  1.00  6.81           O  
ATOM    872  ND2 ASN A 113       7.157  33.771  18.908  1.00  6.81           N  
ATOM    873  N   ARG A 114       3.071  33.526  15.163  1.00 10.66           N  
ATOM    874  CA  ARG A 114       2.702  33.330  13.756  1.00  7.43           C  
ATOM    875  C   ARG A 114       1.276  33.014  13.302  1.00 10.57           C  
ATOM    876  O   ARG A 114       1.009  32.831  12.094  1.00  6.16           O  
ATOM    877  CB  ARG A 114       3.488  32.161  13.128  1.00  6.17           C  
ATOM    878  CG  ARG A 114       4.699  31.690  13.957  1.00  5.01           C  
ATOM    879  CD  ARG A 114       5.595  30.805  13.112  1.00  6.91           C  
ATOM    880  NE  ARG A 114       5.722  31.331  11.744  1.00  6.91           N  
ATOM    881  CZ  ARG A 114       6.404  30.696  10.765  1.00  3.70           C  
ATOM    882  NH1 ARG A 114       7.397  29.845  11.059  1.00  4.47           N  
ATOM    883  NH2 ARG A 114       6.073  30.920   9.506  1.00  4.47           N  
ATOM    884  N   CYS A 115       0.394  32.964  14.289  1.00  4.69           N  
ATOM    885  CA  CYS A 115      -0.990  32.509  14.106  1.00  4.46           C  
ATOM    886  C   CYS A 115      -1.952  33.531  14.715  1.00  7.86           C  
ATOM    887  O   CYS A 115      -2.834  34.079  14.019  1.00  9.75           O  
ATOM    888  CB  CYS A 115      -1.425  31.165  14.637  1.00  9.31           C  
ATOM    889  SG  CYS A 115      -0.683  29.706  13.841  1.00 17.58           S  
ATOM    890  N   LYS A 116      -1.750  33.762  16.004  1.00 14.19           N  
ATOM    891  CA  LYS A 116      -2.461  34.807  16.752  1.00  7.29           C  
ATOM    892  C   LYS A 116      -2.640  36.118  15.986  1.00  9.20           C  
ATOM    893  O   LYS A 116      -1.655  36.820  15.671  1.00  6.22           O  
ATOM    894  CB  LYS A 116      -1.731  35.152  18.046  1.00  3.39           C  
ATOM    895  CG  LYS A 116      -2.610  35.752  19.127  1.00  5.48           C  
ATOM    896  CD  LYS A 116      -1.981  35.574  20.505  1.00  4.53           C  
ATOM    897  CE  LYS A 116      -2.565  36.548  21.517  1.00  4.36           C  
ATOM    898  NZ  LYS A 116      -1.762  36.561  22.760  1.00  8.28           N  
ATOM    899  N   GLY A 117      -3.900  36.415  15.711  1.00  5.78           N  
ATOM    900  CA  GLY A 117      -4.313  37.694  15.119  1.00  5.22           C  
ATOM    901  C   GLY A 117      -4.177  37.876  13.606  1.00  4.57           C  
ATOM    902  O   GLY A 117      -3.930  38.996  13.110  1.00  5.21           O  
ATOM    903  N   THR A 118      -4.349  36.762  12.912  1.00  8.15           N  
ATOM    904  CA  THR A 118      -4.092  36.668  11.469  1.00  5.91           C  
ATOM    905  C   THR A 118      -5.460  36.014  11.277  1.00  8.81           C  
ATOM    906  O   THR A 118      -6.157  35.675  12.258  1.00  9.10           O  
ATOM    907  CB  THR A 118      -2.792  35.860  11.290  1.00  3.29           C  
ATOM    908  OG1 THR A 118      -3.190  34.510  11.512  1.00  8.50           O  
ATOM    909  CG2 THR A 118      -1.723  36.262  12.270  1.00  6.50           C  
ATOM    910  N   ASP A 119      -5.806  35.848  10.010  1.00  6.33           N  
ATOM    911  CA  ASP A 119      -7.130  35.370   9.596  1.00  4.27           C  
ATOM    912  C   ASP A 119      -6.799  33.883   9.464  1.00  7.48           C  
ATOM    913  O   ASP A 119      -6.310  33.422   8.413  1.00  7.85           O  
ATOM    914  CB  ASP A 119      -7.560  36.092   8.304  1.00  5.03           C  
ATOM    915  CG  ASP A 119      -8.423  35.207   7.441  1.00  6.98           C  
ATOM    916  OD1 ASP A 119      -9.616  35.363   7.257  1.00  1.00           O  
ATOM    917  OD2 ASP A 119      -7.845  34.326   6.864  1.00  1.00           O  
ATOM    918  N   VAL A 120      -7.081  33.169  10.543  1.00  6.31           N  
ATOM    919  CA  VAL A 120      -6.772  31.738  10.662  1.00  5.94           C  
ATOM    920  C   VAL A 120      -7.720  30.785   9.934  1.00  5.83           C  
ATOM    921  O   VAL A 120      -7.384  29.607   9.683  1.00  4.83           O  
ATOM    922  CB  VAL A 120      -6.759  31.332  12.130  1.00  6.40           C  
ATOM    923  CG1 VAL A 120      -5.601  31.937  12.962  1.00  4.25           C  
ATOM    924  CG2 VAL A 120      -8.101  31.529  12.785  1.00  4.25           C  
ATOM    925  N   GLN A 121      -8.883  31.326   9.608  1.00  4.99           N  
ATOM    926  CA  GLN A 121      -9.891  30.630   8.803  1.00  5.88           C  
ATOM    927  C   GLN A 121      -9.378  30.222   7.425  1.00  6.85           C  
ATOM    928  O   GLN A 121      -9.943  29.326   6.764  1.00  5.10           O  
ATOM    929  CB  GLN A 121     -11.084  31.536   8.664  1.00  7.69           C  
ATOM    930  CG  GLN A 121     -12.012  31.455   9.797  1.00  1.30           C  
ATOM    931  CD  GLN A 121     -13.235  32.379   9.705  1.00  1.30           C  
ATOM    932  OE1 GLN A 121     -14.323  31.996  10.257  1.00  1.63           O  
ATOM    933  NE2 GLN A 121     -13.096  33.504   9.142  1.00  1.63           N  
ATOM    934  N   ALA A 122      -8.305  30.891   7.030  1.00  7.87           N  
ATOM    935  CA  ALA A 122      -7.631  30.643   5.749  1.00  7.81           C  
ATOM    936  C   ALA A 122      -6.986  29.260   5.649  1.00  6.28           C  
ATOM    937  O   ALA A 122      -6.613  28.801   4.549  1.00  4.78           O  
ATOM    938  CB  ALA A 122      -6.485  31.661   5.629  1.00  2.50           C  
ATOM    939  N   TRP A 123      -6.878  28.630   6.809  1.00  5.92           N  
ATOM    940  CA  TRP A 123      -6.301  27.286   6.941  1.00  6.70           C  
ATOM    941  C   TRP A 123      -7.268  26.129   6.688  1.00  9.42           C  
ATOM    942  O   TRP A 123      -6.852  25.009   6.321  1.00  5.89           O  
ATOM    943  CB  TRP A 123      -5.715  27.141   8.346  1.00  5.29           C  
ATOM    944  CG  TRP A 123      -4.379  27.969   8.433  1.00  5.60           C  
ATOM    945  CD1 TRP A 123      -4.106  29.064   9.153  1.00  7.63           C  
ATOM    946  CD2 TRP A 123      -3.182  27.652   7.783  1.00  4.82           C  
ATOM    947  NE1 TRP A 123      -2.742  29.490   8.898  1.00  7.73           N  
ATOM    948  CE2 TRP A 123      -2.204  28.628   8.130  1.00  6.33           C  
ATOM    949  CE3 TRP A 123      -2.837  26.628   6.929  1.00  5.56           C  
ATOM    950  CZ2 TRP A 123      -0.882  28.641   7.676  1.00  4.61           C  
ATOM    951  CZ3 TRP A 123      -1.505  26.660   6.466  1.00  3.78           C  
ATOM    952  CH2 TRP A 123      -0.563  27.600   6.857  1.00  6.19           C  
ATOM    953  N   ILE A 124      -8.540  26.436   6.887  1.00  8.24           N  
ATOM    954  CA  ILE A 124      -9.646  25.545   6.518  1.00  3.34           C  
ATOM    955  C   ILE A 124     -10.507  25.938   5.317  1.00  4.89           C  
ATOM    956  O   ILE A 124     -11.599  25.371   5.094  1.00  5.96           O  
ATOM    957  CB  ILE A 124     -10.672  25.395   7.669  1.00  7.95           C  
ATOM    958  CG1 ILE A 124     -11.236  26.758   8.155  1.00  3.77           C  
ATOM    959  CG2 ILE A 124      -9.874  24.586   8.692  1.00  5.45           C  
ATOM    960  CD1 ILE A 124     -12.085  26.657   9.441  1.00  4.10           C  
ATOM    961  N   ARG A 125      -9.987  26.900   4.570  1.00  5.69           N  
ATOM    962  CA  ARG A 125     -10.616  27.387   3.336  1.00  7.64           C  
ATOM    963  C   ARG A 125     -10.343  26.146   2.487  1.00  4.21           C  
ATOM    964  O   ARG A 125      -9.237  25.568   2.526  1.00  5.91           O  
ATOM    965  CB  ARG A 125      -9.948  28.687   2.843  1.00  1.52           C  
ATOM    966  CG  ARG A 125      -9.806  29.779   3.921  1.00  1.00           C  
ATOM    967  CD  ARG A 125      -8.603  30.650   3.624  1.00  1.00           C  
ATOM    968  NE  ARG A 125      -8.512  31.769   4.575  1.00  1.00           N  
ATOM    969  CZ  ARG A 125      -7.382  32.483   4.774  1.00  1.00           C  
ATOM    970  NH1 ARG A 125      -6.221  32.101   4.223  1.00  1.00           N  
ATOM    971  NH2 ARG A 125      -7.437  33.573   5.518  1.00  1.00           N  
ATOM    972  N   GLY A 126     -11.365  25.771   1.734  1.00  6.83           N  
ATOM    973  CA  GLY A 126     -11.310  24.625   0.818  1.00  1.95           C  
ATOM    974  C   GLY A 126     -11.862  23.287   1.313  1.00  5.42           C  
ATOM    975  O   GLY A 126     -12.215  22.397   0.508  1.00  2.73           O  
ATOM    976  N   CYS A 127     -11.927  23.184   2.631  1.00  7.15           N  
ATOM    977  CA  CYS A 127     -12.334  21.954   3.322  1.00  5.10           C  
ATOM    978  C   CYS A 127     -13.804  21.551   3.450  1.00  5.72           C  
ATOM    979  O   CYS A 127     -14.688  22.402   3.687  1.00  5.12           O  
ATOM    980  CB  CYS A 127     -11.487  21.798   4.560  1.00  1.38           C  
ATOM    981  SG  CYS A 127      -9.727  22.230   4.390  1.00 14.62           S  
ATOM    982  N   ARG A 128     -14.024  20.255   3.294  1.00  4.69           N  
ATOM    983  CA  ARG A 128     -15.341  19.636   3.485  1.00  3.17           C  
ATOM    984  C   ARG A 128     -15.124  19.461   4.988  1.00  7.37           C  
ATOM    985  O   ARG A 128     -14.191  18.754   5.427  1.00  1.31           O  
ATOM    986  CB  ARG A 128     -15.486  18.356   2.635  1.00  0.22           C  
ATOM    987  CG  ARG A 128     -15.352  18.581   1.117  1.00  1.25           C  
ATOM    988  CD  ARG A 128     -15.431  17.254   0.386  1.00  4.56           C  
ATOM    989  NE  ARG A 128     -16.221  17.377  -0.850  1.00  1.57           N  
ATOM    990  CZ  ARG A 128     -16.568  16.320  -1.618  1.00  1.69           C  
ATOM    991  NH1 ARG A 128     -16.072  15.102  -1.371  1.00  1.00           N  
ATOM    992  NH2 ARG A 128     -17.413  16.505  -2.616  1.00  1.00           N  
ATOM    993  N   LEU A 129     -16.000  20.110   5.740  1.00  1.76           N  
ATOM    994  CA  LEU A 129     -15.925  20.154   7.206  1.00  7.07           C  
ATOM    995  C   LEU A 129     -17.417  20.218   7.536  1.00  8.48           C  
ATOM    996  O   LEU A 129     -18.237  20.699   6.724  1.00  4.78           O  
ATOM    997  CB  LEU A 129     -15.103  21.376   7.658  1.00  3.80           C  
ATOM    998  CG  LEU A 129     -13.605  21.345   7.434  1.00  4.11           C  
ATOM    999  CD1 LEU A 129     -12.975  22.554   8.083  1.00  2.85           C  
ATOM   1000  CD2 LEU A 129     -13.008  20.083   8.008  1.00  2.85           C  
ATOM   1001  OXT LEU A 129     -17.728  19.734   8.728  1.00  3.23           O  
TER    1002      LEU A 129                                                      
CONECT   48  981                                                                
CONECT  238  889                                                                
CONECT  513  630                                                                
CONECT  601  724                                                                
CONECT  630  513                                                                
CONECT  724  601                                                                
CONECT  889  238                                                                
CONECT  981   48                                                                
MASTER      493   99    0    4    5   11    0    6 1102    1    8   10          
END                                                                             
