# Supplementary material for: Active learning in the lecture theatre using 3D printed objects
Source: F1000Res. 2016 Jun 3;5:61. Originally published 2016 Jan 13. [Version 2] doi: 10.12688/f1000research.7632.2 (PMC4911624; doi:10.12688/f1000research.7632.2)
Supplement: Supplementary file 2 [file f1000research-5-9453-s0001.tgz]

Archive with 1 entries (1 files):
- db18aa7d-070c-445d-8da6-248ca6d58b3a.pdb
