# Supplementary material for: Active learning in the lecture theatre using 3D printed objects
Source: F1000Res. 2016 Jun 3;5:61. Originally published 2016 Jan 13. [Version 2] doi: 10.12688/f1000research.7632.2 (PMC4911624; doi:10.12688/f1000research.7632.2)
Supplement: Supplementary file 2 [file f1000research-5-9453-s0001.tgz › db18aa7d-070c-445d-8da6-248ca6d58b3a.pdb]

HEADER    B-DNA                                                          
COMPND    B-DNA SAMPLE                                                               
AUTHOR    GENERATED BY GLACTONE              
SEQRES   1 A   12    G   C   G   A   A   A   T   T   T   G   C   G              
SEQRES   1 B   12    C   G   C   A   A   A   T   T   T   C   G   C              
ATOM      1  P     G A   1      -8.767   1.872  20.672  1.00  0.00              
ATOM      2  O1P   G A   1      -9.837   2.863  20.452  1.00  0.00              
ATOM      3  O2P   G A   1      -8.868   0.621  19.882  1.00  0.00              
ATOM      4  O5'   G A   1      -7.342   2.542  20.422  1.00  0.00              
ATOM      5  C5'   G A   1      -6.864   3.537  21.362  1.00  0.00              
ATOM      6  C4'   G A   1      -6.051   4.581  20.632  1.00  0.00              
ATOM      7  O4'   G A   1      -4.700   4.060  20.422  1.00  0.00              
ATOM      8  C3'   G A   1      -6.531   4.958  19.232  1.00  0.00              
ATOM      9  O3'   G A   1      -6.090   6.256  18.842  1.00  0.00              
ATOM     10  C2'   G A   1      -5.859   3.916  18.352  1.00  0.00              
ATOM     11  C1'   G A   1      -4.527   3.712  19.062  1.00  0.00              
ATOM     12  N9    G A   1      -4.030   2.310  19.012  1.00  0.00              
ATOM     13  C8    G A   1      -4.738   1.129  19.092  1.00  0.00              
ATOM     14  N7    G A   1      -3.995   0.055  19.012  1.00  0.00              
ATOM     15  C5    G A   1      -2.698   0.551  18.872  1.00  0.00              
ATOM     16  C6    G A   1      -1.468  -0.134  18.742  1.00  0.00              
ATOM     17  O6    G A   1      -1.253  -1.344  18.722  1.00  0.00              
ATOM     18  N1    G A   1      -0.391   0.763  18.622  1.00  0.00              
ATOM     19  C2    G A   1      -0.501   2.138  18.622  1.00  0.00              
ATOM     20  N2    G A   1       0.640   2.821  18.492  1.00  0.00              
ATOM     21  N3    G A   1      -1.658   2.784  18.752  1.00  0.00              
ATOM     22  C4    G A   1      -2.713   1.934  18.872  1.00  0.00              
ATOM     23  H5'1  G A   1      -7.723   4.019  21.851  1.00  0.00              
ATOM     24  H5'2  G A   1      -6.235   3.050  22.121  1.00  0.00              
ATOM     25  H4'   G A   1      -6.022   5.487  21.254  1.00  0.00              
ATOM     26  H1'   G A   1      -3.776   4.370  18.599  1.00  0.00              
ATOM     27  H2'1  G A   1      -6.442   2.984  18.320  1.00  0.00              
ATOM     28  H2'2  G A   1      -5.713   4.292  17.328  1.00  0.00              
ATOM     29  H3'   G A   1      -7.627   4.901  19.162  1.00  0.00              
ATOM     30  H8    G A   1      -5.820   1.094  19.211  1.00  0.00              
ATOM     31  H1    G A   1       0.526   0.374  18.529  1.00  0.00              
ATOM     32  H21   G A   1       0.627   3.851  18.492  1.00  0.00              
ATOM     33  OXT   G A   1      -8.842   1.477  22.112  1.00  0.00              
ATOM     34  H22   G A   1       1.533   2.318  18.391  1.00  0.00              
ATOM     35  HTER  G A   1      -9.492   0.793  22.219  1.00  0.00              
ATOM     36  P     C A   2      -5.947   6.602  17.292  1.00  0.00              
ATOM     37  O1P   C A   2      -6.231   8.033  17.072  1.00  0.00              
ATOM     38  O2P   C A   2      -6.765   5.650  16.502  1.00  0.00              
ATOM     39  O5'   C A   2      -4.401   6.306  17.042  1.00  0.00              
ATOM     40  C5'   C A   2      -3.429   6.830  17.982  1.00  0.00              
ATOM     41  C4'   C A   2      -2.157   7.198  17.252  1.00  0.00              
ATOM     42  O4'   C A   2      -1.371   5.982  17.042  1.00  0.00              
ATOM     43  C3'   C A   2      -2.324   7.784  15.852  1.00  0.00              
ATOM     44  O3'   C A   2      -1.205   8.575  15.462  1.00  0.00              
ATOM     45  C2'   C A   2      -2.393   6.546  14.972  1.00  0.00              
ATOM     46  C1'   C A   2      -1.436   5.598  15.682  1.00  0.00              
ATOM     47  N1    C A   2      -1.857   4.172  15.632  1.00  0.00              
ATOM     48  C2    C A   2      -0.866   3.205  15.482  1.00  0.00              
ATOM     49  O2    C A   2       0.314   3.567  15.392  1.00  0.00              
ATOM     50  N3    C A   2      -1.400   1.793  15.432  1.00  0.00              
ATOM     51  C4    C A   2      -2.515   1.542  15.532  1.00  0.00              
ATOM     52  N4    C A   2      -2.815   0.253  15.482  1.00  0.00              
ATOM     53  C5    C A   2      -3.552   2.516  15.682  1.00  0.00              
ATOM     54  C6    C A   2      -3.164   3.819  15.732  1.00  0.00              
ATOM     55  H5'1  C A   2      -3.840   7.725  18.472  1.00  0.00              
ATOM     56  H5'2  C A   2      -3.206   6.066  18.741  1.00  0.00              
ATOM     57  H4'   C A   2      -1.601   7.914  17.874  1.00  0.00              
ATOM     58  H1'   C A   2      -0.442   5.689  15.219  1.00  0.00              
ATOM     59  H2'1  C A   2      -3.413   6.135  14.940  1.00  0.00              
ATOM     60  H2'2  C A   2      -2.054   6.764  13.948  1.00  0.00              
ATOM     61  H3'   C A   2      -3.244   8.382  15.782  1.00  0.00              
ATOM     62  H6    C A   2      -3.918   4.595  15.854  1.00  0.00              
ATOM     63  H5    C A   2      -4.600   2.229  15.752  1.00  0.00              
ATOM     64  H41   C A   2      -2.067  -0.446  15.364  1.00  0.00              
ATOM     65  H42   C A   2      -3.796  -0.051  15.561  1.00  0.00              
ATOM     66  P     G A   3      -0.886   8.771  13.912  1.00  0.00              
ATOM     67  O1P   G A   3      -0.274  10.096  13.692  1.00  0.00              
ATOM     68  O2P   G A   3      -2.107   8.481  13.122  1.00  0.00              
ATOM     69  O5'   G A   3       0.192   7.623  13.662  1.00  0.00              
ATOM     70  C5'   G A   3       1.286   7.476  14.602  1.00  0.00              
ATOM     71  C4'   G A   3       2.530   7.026  13.872  1.00  0.00              
ATOM     72  O4'   G A   3       2.452   5.580  13.662  1.00  0.00              
ATOM     73  C3'   G A   3       2.740   7.599  12.472  1.00  0.00              
ATOM     74  O3'   G A   3       4.111   7.580  12.082  1.00  0.00              
ATOM     75  C2'   G A   3       1.957   6.638  11.592  1.00  0.00              
ATOM     76  C1'   G A   3       2.174   5.308  12.302  1.00  0.00              
ATOM     77  N9    G A   3       0.995   4.402  12.252  1.00  0.00              
ATOM     78  C8    G A   3      -0.347   4.710  12.332  1.00  0.00              
ATOM     79  N7    G A   3      -1.139   3.672  12.252  1.00  0.00              
ATOM     80  C5    G A   3      -0.266   2.591  12.112  1.00  0.00              
ATOM     81  C6    G A   3      -0.537   1.210  11.982  1.00  0.00              
ATOM     82  O6    G A   3      -1.623   0.631  11.962  1.00  0.00              
ATOM     83  N1    G A   3       0.648   0.463  11.862  1.00  0.00              
ATOM     84  C2    G A   3       1.922   0.993  11.862  1.00  0.00              
ATOM     85  N2    G A   3       2.924   0.118  11.732  1.00  0.00              
ATOM     86  N3    G A   3       2.178   2.292  11.992  1.00  0.00              
ATOM     87  C4    G A   3       1.045   3.033  12.112  1.00  0.00              
ATOM     88  H5'1  G A   3       1.479   8.442  15.091  1.00  0.00              
ATOM     89  H5'2  G A   3       1.017   6.727  15.361  1.00  0.00              
ATOM     90  H4'   G A   3       3.401   7.278  14.494  1.00  0.00              
ATOM     91  H1'   G A   3       3.032   4.797  11.839  1.00  0.00              
ATOM     92  H2'1  G A   3       0.890   6.904  11.560  1.00  0.00              
ATOM     93  H2'2  G A   3       2.360   6.615  10.568  1.00  0.00              
ATOM     94  H3'   G A   3       2.348   8.624  12.402  1.00  0.00              
ATOM     95  H8    G A   3      -0.715   5.728  12.451  1.00  0.00              
ATOM     96  H1    G A   3       0.561  -0.529  11.769  1.00  0.00              
ATOM     97  H21   G A   3       3.900   0.448  11.732  1.00  0.00              
ATOM     98  H22   G A   3       2.721  -0.887  11.631  1.00  0.00              
ATOM     99  P     A A   4       4.484   7.551  10.532  1.00  0.00              
ATOM    100  O1P   A A   4       5.758   8.264  10.312  1.00  0.00              
ATOM    101  O2P   A A   4       3.326   8.035   9.742  1.00  0.00              
ATOM    102  O5'   A A   4       4.681   5.989  10.282  1.00  0.00              
ATOM    103  C5'   A A   4       5.480   5.228  11.222  1.00  0.00              
ATOM    104  C4'   A A   4       6.222   4.131  10.492  1.00  0.00              
ATOM    105  O4'   A A   4       5.309   3.008  10.282  1.00  0.00              
ATOM    106  C3'   A A   4       6.728   4.472   9.092  1.00  0.00              
ATOM    107  O3'   A A   4       7.826   3.651   8.702  1.00  0.00              
ATOM    108  C2'   A A   4       5.530   4.154   8.212  1.00  0.00              
ATOM    109  C1'   A A   4       4.924   2.951   8.922  1.00  0.00              
ATOM    110  N9    A A   4       3.437   2.911   8.872  1.00  0.00              
ATOM    111  C8    A A   4       2.558   3.957   8.952  1.00  0.00              
ATOM    112  N7    A A   4       1.312   3.595   8.882  1.00  0.00              
ATOM    113  C5    A A   4       1.374   2.222   8.732  1.00  0.00              
ATOM    114  C6    A A   4       0.376   1.233   8.602  1.00  0.00              
ATOM    115  N6    A A   4      -0.928   1.496   8.592  1.00  0.00              
ATOM    116  N1    A A   4       0.780  -0.041   8.482  1.00  0.00              
ATOM    117  C2    A A   4       2.082  -0.306   8.492  1.00  0.00              
ATOM    118  N3    A A   4       3.102   0.516   8.612  1.00  0.00              
ATOM    119  C4    A A   4       2.666   1.784   8.732  1.00  0.00              
ATOM    120  H5'1  A A   4       6.204   5.896  11.710  1.00  0.00              
ATOM    121  H5'2  A A   4       4.823   4.781  11.982  1.00  0.00              
ATOM    122  H4'   A A   4       7.075   3.823  11.114  1.00  0.00              
ATOM    123  H1'   A A   4       5.318   2.034   8.459  1.00  0.00              
ATOM    124  H2'1  A A   4       4.824   4.996   8.179  1.00  0.00              
ATOM    125  H2'2  A A   4       5.843   3.898   7.188  1.00  0.00              
ATOM    126  H3'   A A   4       7.013   5.532   9.022  1.00  0.00              
ATOM    127  H8    A A   4       2.873   4.994   9.063  1.00  0.00              
ATOM    128  H61   A A   4      -1.258   2.467   8.682  1.00  0.00              
ATOM    129  H62   A A   4      -1.607   0.728   8.493  1.00  0.00              
ATOM    130  H2    A A   4       2.342  -1.353   8.385  1.00  0.00              
ATOM    131  P     A A   5       8.111   3.408   7.152  1.00  0.00              
ATOM    132  O1P   A A   5       9.560   3.236   6.932  1.00  0.00              
ATOM    133  O2P   A A   5       7.458   4.480   6.362  1.00  0.00              
ATOM    134  O5'   A A   5       7.353   2.029   6.902  1.00  0.00              
ATOM    135  C5'   A A   5       7.551   0.943   7.842  1.00  0.00              
ATOM    136  C4'   A A   5       7.507  -0.380   7.112  1.00  0.00              
ATOM    137  O4'   A A   5       6.108  -0.752   6.902  1.00  0.00              
ATOM    138  C3'   A A   5       8.116  -0.402   5.712  1.00  0.00              
ATOM    139  O3'   A A   5       8.523  -1.712   5.322  1.00  0.00              
ATOM    140  C2'   A A   5       6.960   0.045   4.832  1.00  0.00              
ATOM    141  C1'   A A   5       5.763  -0.572   5.542  1.00  0.00              
ATOM    142  N9    A A   5       4.537   0.269   5.492  1.00  0.00              
ATOM    143  C8    A A   5       4.441   1.633   5.572  1.00  0.00              
ATOM    144  N7    A A   5       3.220   2.072   5.502  1.00  0.00              
ATOM    145  C5    A A   5       2.462   0.924   5.352  1.00  0.00              
ATOM    146  C6    A A   5       1.074   0.711   5.222  1.00  0.00              
ATOM    147  N6    A A   5       0.174   1.690   5.212  1.00  0.00              
ATOM    148  N1    A A   5       0.652  -0.556   5.102  1.00  0.00              
ATOM    149  C2    A A   5       1.550  -1.537   5.112  1.00  0.00              
ATOM    150  N3    A A   5       2.858  -1.471   5.232  1.00  0.00              
ATOM    151  C4    A A   5       3.251  -0.189   5.352  1.00  0.00              
ATOM    152  H5'1  A A   5       8.529   1.058   8.331  1.00  0.00              
ATOM    153  H5'2  A A   5       6.756   0.968   8.601  1.00  0.00              
ATOM    154  H4'   A A   5       8.016  -1.131   7.734  1.00  0.00              
ATOM    155  H1'   A A   5       5.543  -1.545   5.079  1.00  0.00              
ATOM    156  H2'1  A A   5       6.884   1.142   4.799  1.00  0.00              
ATOM    157  H2'2  A A   5       7.063  -0.346   3.808  1.00  0.00              
ATOM    158  H3'   A A   5       8.969   0.289   5.642  1.00  0.00              
ATOM    159  H8    A A   5       5.305   2.287   5.683  1.00  0.00              
ATOM    160  H61   A A   5       0.478   2.670   5.302  1.00  0.00              
ATOM    161  H62   A A   5      -0.827   1.468   5.113  1.00  0.00              
ATOM    162  H2    A A   5       1.145  -2.537   5.005  1.00  0.00              
ATOM    163  P     A A   6       8.611  -2.076   3.772  1.00  0.00              
ATOM    164  O1P   A A   6       9.681  -3.067   3.552  1.00  0.00              
ATOM    165  O2P   A A   6       8.712  -0.825   2.982  1.00  0.00              
ATOM    166  O5'   A A   6       7.186  -2.746   3.522  1.00  0.00              
ATOM    167  C5'   A A   6       6.708  -3.741   4.462  1.00  0.00              
ATOM    168  C4'   A A   6       5.895  -4.785   3.732  1.00  0.00              
ATOM    169  O4'   A A   6       4.544  -4.264   3.522  1.00  0.00              
ATOM    170  C3'   A A   6       6.375  -5.162   2.332  1.00  0.00              
ATOM    171  O3'   A A   6       5.934  -6.460   1.942  1.00  0.00              
ATOM    172  C2'   A A   6       5.703  -4.120   1.452  1.00  0.00              
ATOM    173  C1'   A A   6       4.371  -3.916   2.162  1.00  0.00              
ATOM    174  N9    A A   6       3.874  -2.514   2.112  1.00  0.00              
ATOM    175  C8    A A   6       4.597  -1.355   2.192  1.00  0.00              
ATOM    176  N7    A A   6       3.868  -0.281   2.122  1.00  0.00              
ATOM    177  C5    A A   6       2.581  -0.765   1.972  1.00  0.00              
ATOM    178  C6    A A   6       1.332  -0.122   1.842  1.00  0.00              
ATOM    179  N6    A A   6       1.179   1.200   1.832  1.00  0.00              
ATOM    180  N1    A A   6       0.246  -0.899   1.722  1.00  0.00              
ATOM    181  C2    A A   6       0.395  -2.220   1.732  1.00  0.00              
ATOM    182  N3    A A   6       1.493  -2.936   1.852  1.00  0.00              
ATOM    183  C4    A A   6       2.564  -2.129   1.972  1.00  0.00              
ATOM    184  H5'1  A A   6       7.567  -4.223   4.951  1.00  0.00              
ATOM    185  H5'2  A A   6       6.079  -3.254   5.221  1.00  0.00              
ATOM    186  H4'   A A   6       5.866  -5.691   4.354  1.00  0.00              
ATOM    187  H1'   A A   6       3.621  -4.574   1.699  1.00  0.00              
ATOM    188  H2'1  A A   6       6.286  -3.188   1.420  1.00  0.00              
ATOM    189  H2'2  A A   6       5.557  -4.496   0.428  1.00  0.00              
ATOM    190  H3'   A A   6       7.472  -5.105   2.262  1.00  0.00              
ATOM    191  H8    A A   6       5.680  -1.334   2.303  1.00  0.00              
ATOM    192  H61   A A   6       2.001   1.814   1.922  1.00  0.00              
ATOM    193  H62   A A   6       0.239   1.609   1.733  1.00  0.00              
ATOM    194  H2    A A   6      -0.521  -2.790   1.625  1.00  0.00              
ATOM    195  P     T A   7       5.791  -6.806   0.392  1.00  0.00              
ATOM    196  O1P   T A   7       6.075  -8.237   0.172  1.00  0.00              
ATOM    197  O2P   T A   7       6.609  -5.854  -0.398  1.00  0.00              
ATOM    198  O5'   T A   7       4.245  -6.510   0.142  1.00  0.00              
ATOM    199  C5'   T A   7       3.273  -7.034   1.082  1.00  0.00              
ATOM    200  C4'   T A   7       2.001  -7.402   0.352  1.00  0.00              
ATOM    201  O4'   T A   7       1.215  -6.186   0.142  1.00  0.00              
ATOM    202  C3'   T A   7       2.168  -7.988  -1.048  1.00  0.00              
ATOM    203  O3'   T A   7       1.049  -8.779  -1.438  1.00  0.00              
ATOM    204  C2'   T A   7       2.237  -6.750  -1.928  1.00  0.00              
ATOM    205  C1'   T A   7       1.280  -5.802  -1.218  1.00  0.00              
ATOM    206  N1    T A   7       1.701  -4.376  -1.268  1.00  0.00              
ATOM    207  C2    T A   7       0.709  -3.430  -1.418  1.00  0.00              
ATOM    208  O2    T A   7      -0.471  -3.721  -1.508  1.00  0.00              
ATOM    209  N3    T A   7       1.145  -2.121  -1.458  1.00  0.00              
ATOM    210  C4    T A   7       2.446  -1.686  -1.368  1.00  0.00              
ATOM    211  O4    T A   7       2.717  -0.480  -1.418  1.00  0.00              
ATOM    212  C5    T A   7       3.415  -2.744  -1.218  1.00  0.00              
ATOM    213  C5M   T A   7       4.847  -2.316  -1.108  1.00  0.00              
ATOM    214  C6    T A   7       3.027  -4.034  -1.168  1.00  0.00              
ATOM    215  H5'1  T A   7       3.685  -7.929   1.572  1.00  0.00              
ATOM    216  H5'2  T A   7       3.050  -6.270   1.841  1.00  0.00              
ATOM    217  H4'   T A   7       1.445  -8.118   0.974  1.00  0.00              
ATOM    218  H1'   T A   7       0.286  -5.893  -1.681  1.00  0.00              
ATOM    219  H2'1  T A   7       3.257  -6.339  -1.960  1.00  0.00              
ATOM    220  H2'2  T A   7       1.898  -6.968  -2.952  1.00  0.00              
ATOM    221  H3'   T A   7       3.089  -8.586  -1.118  1.00  0.00              
ATOM    222  H6    T A   7       3.776  -4.816  -1.047  1.00  0.00              
ATOM    223  H51   T A   7       5.349  -2.461  -2.077  1.00  0.00              
ATOM    224  H52   T A   7       5.352  -2.919  -0.340  1.00  0.00              
ATOM    225  H53   T A   7       4.892  -1.253  -0.828  1.00  0.00              
ATOM    226  H3    T A   7       0.443  -1.417  -1.564  1.00  0.00              
ATOM    227  P     T A   8       0.730  -8.975  -2.988  1.00  0.00              
ATOM    228  O1P   T A   8       0.118 -10.300  -3.208  1.00  0.00              
ATOM    229  O2P   T A   8       1.951  -8.685  -3.778  1.00  0.00              
ATOM    230  O5'   T A   8      -0.348  -7.827  -3.238  1.00  0.00              
ATOM    231  C5'   T A   8      -1.442  -7.680  -2.298  1.00  0.00              
ATOM    232  C4'   T A   8      -2.686  -7.230  -3.028  1.00  0.00              
ATOM    233  O4'   T A   8      -2.608  -5.784  -3.238  1.00  0.00              
ATOM    234  C3'   T A   8      -2.896  -7.803  -4.428  1.00  0.00              
ATOM    235  O3'   T A   8      -4.267  -7.784  -4.818  1.00  0.00              
ATOM    236  C2'   T A   8      -2.113  -6.842  -5.308  1.00  0.00              
ATOM    237  C1'   T A   8      -2.330  -5.512  -4.598  1.00  0.00              
ATOM    238  N1    T A   8      -1.151  -4.606  -4.648  1.00  0.00              
ATOM    239  C2    T A   8      -1.398  -3.257  -4.798  1.00  0.00              
ATOM    240  O2    T A   8      -2.523  -2.799  -4.888  1.00  0.00              
ATOM    241  N3    T A   8      -0.275  -2.454  -4.838  1.00  0.00              
ATOM    242  C4    T A   8       1.034  -2.867  -4.748  1.00  0.00              
ATOM    243  O4    T A   8       1.961  -2.050  -4.798  1.00  0.00              
ATOM    244  C5    T A   8       1.195  -4.293  -4.598  1.00  0.00              
ATOM    245  C5M   T A   8       2.606  -4.788  -4.488  1.00  0.00              
ATOM    246  C6    T A   8       0.123  -5.108  -4.548  1.00  0.00              
ATOM    247  H5'1  T A   8      -1.635  -8.646  -1.809  1.00  0.00              
ATOM    248  H5'2  T A   8      -1.173  -6.931  -1.539  1.00  0.00              
ATOM    249  H4'   T A   8      -3.557  -7.483  -2.406  1.00  0.00              
ATOM    250  H1'   T A   8      -3.187  -5.001  -5.061  1.00  0.00              
ATOM    251  H2'1  T A   8      -1.046  -7.108  -5.340  1.00  0.00              
ATOM    252  H2'2  T A   8      -2.516  -6.819  -6.332  1.00  0.00              
ATOM    253  H3'   T A   8      -2.503  -8.828  -4.498  1.00  0.00              
ATOM    254  H6    T A   8       0.269  -6.180  -4.427  1.00  0.00              
ATOM    255  H51   T A   8       2.927  -5.200  -5.457  1.00  0.00              
ATOM    256  H52   T A   8       2.661  -5.573  -3.720  1.00  0.00              
ATOM    257  H53   T A   8       3.267  -3.954  -4.208  1.00  0.00              
ATOM    258  H3    T A   8      -0.429  -1.472  -4.944  1.00  0.00              
ATOM    259  P     T A   9      -4.640  -7.755  -6.368  1.00  0.00              
ATOM    260  O1P   T A   9      -5.914  -8.468  -6.588  1.00  0.00              
ATOM    261  O2P   T A   9      -3.482  -8.239  -7.158  1.00  0.00              
ATOM    262  O5'   T A   9      -4.837  -6.193  -6.618  1.00  0.00              
ATOM    263  C5'   T A   9      -5.636  -5.432  -5.678  1.00  0.00              
ATOM    264  C4'   T A   9      -6.378  -4.335  -6.408  1.00  0.00              
ATOM    265  O4'   T A   9      -5.465  -3.212  -6.618  1.00  0.00              
ATOM    266  C3'   T A   9      -6.884  -4.676  -7.808  1.00  0.00              
ATOM    267  O3'   T A   9      -7.982  -3.855  -8.198  1.00  0.00              
ATOM    268  C2'   T A   9      -5.686  -4.358  -8.688  1.00  0.00              
ATOM    269  C1'   T A   9      -5.080  -3.155  -7.978  1.00  0.00              
ATOM    270  N1    T A   9      -3.593  -3.115  -8.028  1.00  0.00              
ATOM    271  C2    T A   9      -3.000  -1.879  -8.178  1.00  0.00              
ATOM    272  O2    T A   9      -3.641  -0.846  -8.268  1.00  0.00              
ATOM    273  N3    T A   9      -1.620  -1.889  -8.218  1.00  0.00              
ATOM    274  C4    T A   9      -0.804  -2.992  -8.128  1.00  0.00              
ATOM    275  O4    T A   9       0.426  -2.877  -8.178  1.00  0.00              
ATOM    276  C5    T A   9      -1.511  -4.241  -7.978  1.00  0.00              
ATOM    277  C5M   T A   9      -0.661  -5.470  -7.868  1.00  0.00              
ATOM    278  C6    T A   9      -2.858  -4.270  -7.928  1.00  0.00              
ATOM    279  H5'1  T A   9      -6.360  -6.100  -5.190  1.00  0.00              
ATOM    280  H5'2  T A   9      -4.978  -4.985  -4.918  1.00  0.00              
ATOM    281  H4'   T A   9      -7.231  -4.027  -5.786  1.00  0.00              
ATOM    282  H1'   T A   9      -5.473  -2.238  -8.441  1.00  0.00              
ATOM    283  H2'1  T A   9      -4.979  -5.200  -8.721  1.00  0.00              
ATOM    284  H2'2  T A   9      -5.998  -4.102  -9.712  1.00  0.00              
ATOM    285  H3'   T A   9      -7.168  -5.736  -7.878  1.00  0.00              
ATOM    286  H6    T A   9      -3.370  -5.223  -7.807  1.00  0.00              
ATOM    287  H51   T A   9      -0.644  -5.992  -8.837  1.00  0.00              
ATOM    288  H52   T A   9      -1.078  -6.137  -7.100  1.00  0.00              
ATOM    289  H53   T A   9       0.364  -5.184  -7.588  1.00  0.00              
ATOM    290  H3    T A   9      -1.167  -1.003  -8.324  1.00  0.00              
ATOM    291  P     G A  10      -8.267  -3.612  -9.748  1.00  0.00              
ATOM    292  O1P   G A  10      -9.716  -3.440  -9.968  1.00  0.00              
ATOM    293  O2P   G A  10      -7.614  -4.684 -10.538  1.00  0.00              
ATOM    294  O5'   G A  10      -7.509  -2.233  -9.998  1.00  0.00              
ATOM    295  C5'   G A  10      -7.707  -1.147  -9.058  1.00  0.00              
ATOM    296  C4'   G A  10      -7.663   0.176  -9.788  1.00  0.00              
ATOM    297  O4'   G A  10      -6.264   0.548  -9.998  1.00  0.00              
ATOM    298  C3'   G A  10      -8.272   0.198 -11.188  1.00  0.00              
ATOM    299  O3'   G A  10      -8.679   1.508 -11.578  1.00  0.00              
ATOM    300  C2'   G A  10      -7.116  -0.249 -12.068  1.00  0.00              
ATOM    301  C1'   G A  10      -5.919   0.368 -11.358  1.00  0.00              
ATOM    302  N9    G A  10      -4.693  -0.473 -11.408  1.00  0.00              
ATOM    303  C8    G A  10      -4.572  -1.845 -11.328  1.00  0.00              
ATOM    304  N7    G A  10      -3.339  -2.277 -11.408  1.00  0.00              
ATOM    305  C5    G A  10      -2.581  -1.113 -11.548  1.00  0.00              
ATOM    306  C6    G A  10      -1.184  -0.944 -11.678  1.00  0.00              
ATOM    307  O6    G A  10      -0.298  -1.798 -11.698  1.00  0.00              
ATOM    308  N1    G A  10      -0.840   0.414 -11.798  1.00  0.00              
ATOM    309  C2    G A  10      -1.737   1.462 -11.798  1.00  0.00              
ATOM    310  N2    G A  10      -1.215   2.685 -11.928  1.00  0.00              
ATOM    311  N3    G A  10      -3.052   1.304 -11.668  1.00  0.00              
ATOM    312  C4    G A  10      -3.407  -0.003 -11.548  1.00  0.00              
ATOM    313  H5'1  G A  10      -8.685  -1.262  -8.569  1.00  0.00              
ATOM    314  H5'2  G A  10      -6.912  -1.172  -8.299  1.00  0.00              
ATOM    315  H4'   G A  10      -8.172   0.927  -9.166  1.00  0.00              
ATOM    316  H1'   G A  10      -5.698   1.341 -11.821  1.00  0.00              
ATOM    317  H2'1  G A  10      -7.039  -1.346 -12.101  1.00  0.00              
ATOM    318  H2'2  G A  10      -7.218   0.142 -13.092  1.00  0.00              
ATOM    319  H3'   G A  10      -9.125  -0.493 -11.258  1.00  0.00              
ATOM    320  H8    G A  10      -5.426  -2.510 -11.209  1.00  0.00              
ATOM    321  H1    G A  10       0.130   0.637 -11.891  1.00  0.00              
ATOM    322  H21   G A  10      -1.831   3.511 -11.928  1.00  0.00              
ATOM    323  H22   G A  10      -0.196   2.802 -12.029  1.00  0.00              
ATOM    324  P     C A  11      -8.767   1.872 -13.128  1.00  0.00              
ATOM    325  O1P   C A  11      -9.837   2.863 -13.348  1.00  0.00              
ATOM    326  O2P   C A  11      -8.868   0.621 -13.918  1.00  0.00              
ATOM    327  O5'   C A  11      -7.342   2.542 -13.378  1.00  0.00              
ATOM    328  C5'   C A  11      -6.864   3.537 -12.438  1.00  0.00              
ATOM    329  C4'   C A  11      -6.051   4.581 -13.168  1.00  0.00              
ATOM    330  O4'   C A  11      -4.700   4.060 -13.378  1.00  0.00              
ATOM    331  C3'   C A  11      -6.531   4.958 -14.568  1.00  0.00              
ATOM    332  O3'   C A  11      -6.090   6.256 -14.958  1.00  0.00              
ATOM    333  C2'   C A  11      -5.859   3.916 -15.448  1.00  0.00              
ATOM    334  C1'   C A  11      -4.527   3.712 -14.738  1.00  0.00              
ATOM    335  N1    C A  11      -4.030   2.310 -14.788  1.00  0.00              
ATOM    336  C2    C A  11      -2.660   2.111 -14.938  1.00  0.00              
ATOM    337  O2    C A  11      -1.917   3.097 -15.028  1.00  0.00              
ATOM    338  N3    C A  11      -2.261   0.654 -14.988  1.00  0.00              
ATOM    339  C4    C A  11      -3.016  -0.205 -14.888  1.00  0.00              
ATOM    340  N4    C A  11      -2.501  -1.423 -14.938  1.00  0.00              
ATOM    341  C5    C A  11      -4.427  -0.026 -14.738  1.00  0.00              
ATOM    342  C6    C A  11      -4.879   1.257 -14.688  1.00  0.00              
ATOM    343  H5'1  C A  11      -7.723   4.019 -11.949  1.00  0.00              
ATOM    344  H5'2  C A  11      -6.235   3.050 -11.679  1.00  0.00              
ATOM    345  H4'   C A  11      -6.022   5.487 -12.546  1.00  0.00              
ATOM    346  H1'   C A  11      -3.776   4.370 -15.201  1.00  0.00              
ATOM    347  H2'1  C A  11      -6.442   2.984 -15.480  1.00  0.00              
ATOM    348  H2'2  C A  11      -5.713   4.292 -16.472  1.00  0.00              
ATOM    349  H3'   C A  11      -7.627   4.901 -14.638  1.00  0.00              
ATOM    350  H6    C A  11      -5.945   1.442 -14.566  1.00  0.00              
ATOM    351  H5    C A  11      -5.106  -0.874 -14.668  1.00  0.00              
ATOM    352  H41   C A  11      -1.485  -1.548 -15.056  1.00  0.00              
ATOM    353  H42   C A  11      -3.116  -2.246 -14.859  1.00  0.00              
ATOM    354  P     G A  12      -5.947   6.602 -16.508  1.00  0.00              
ATOM    355  O1P   G A  12      -6.231   8.033 -16.728  1.00  0.00              
ATOM    356  O2P   G A  12      -6.765   5.650 -17.298  1.00  0.00              
ATOM    357  O5'   G A  12      -4.401   6.306 -16.758  1.00  0.00              
ATOM    358  C5'   G A  12      -3.429   6.830 -15.818  1.00  0.00              
ATOM    359  C4'   G A  12      -2.157   7.198 -16.548  1.00  0.00              
ATOM    360  O4'   G A  12      -1.371   5.982 -16.758  1.00  0.00              
ATOM    361  C3'   G A  12      -2.324   7.784 -17.948  1.00  0.00              
ATOM    362  O3'   G A  12      -1.205   8.575 -18.338  1.00  0.00              
ATOM    363  C2'   G A  12      -2.393   6.546 -18.828  1.00  0.00              
ATOM    364  C1'   G A  12      -1.436   5.598 -18.118  1.00  0.00              
ATOM    365  N9    G A  12      -1.857   4.172 -18.168  1.00  0.00              
ATOM    366  C8    G A  12      -3.124   3.633 -18.088  1.00  0.00              
ATOM    367  N7    G A  12      -3.154   2.328 -18.168  1.00  0.00              
ATOM    368  C5    G A  12      -1.814   1.966 -18.308  1.00  0.00              
ATOM    369  C6    G A  12      -1.221   0.689 -18.438  1.00  0.00              
ATOM    370  O6    G A  12      -1.759  -0.417 -18.458  1.00  0.00              
ATOM    371  N1    G A  12       0.177   0.782 -18.558  1.00  0.00              
ATOM    372  C2    G A  12       0.896   1.959 -18.558  1.00  0.00              
ATOM    373  N2    G A  12       2.221   1.841 -18.688  1.00  0.00              
ATOM    374  N3    G A  12       0.340   3.161 -18.428  1.00  0.00              
ATOM    375  C4    G A  12      -1.013   3.094 -18.308  1.00  0.00              
ATOM    376  HCAP  G A  12      -0.397   8.073 -18.207  1.00  0.00              
ATOM    377  H5'1  G A  12      -3.840   7.725 -15.328  1.00  0.00              
ATOM    378  H5'2  G A  12      -3.206   6.066 -15.059  1.00  0.00              
ATOM    379  H4'   G A  12      -1.601   7.914 -15.926  1.00  0.00              
ATOM    380  H1'   G A  12      -0.442   5.689 -18.581  1.00  0.00              
ATOM    381  H2'1  G A  12      -3.413   6.135 -18.860  1.00  0.00              
ATOM    382  H2'2  G A  12      -2.054   6.764 -19.852  1.00  0.00              
ATOM    383  H3'   G A  12      -3.244   8.382 -18.018  1.00  0.00              
ATOM    384  H8    G A  12      -4.020   4.240 -17.969  1.00  0.00              
ATOM    385  H1    G A  12       0.690  -0.072 -18.651  1.00  0.00              
ATOM    386  H21   G A  12       2.816   2.682 -18.688  1.00  0.00              
ATOM    387  H22   G A  12       2.648   0.909 -18.789  1.00  0.00              
TER     388        G A  12                                                      
ATOM    389  P     C B   1       4.484  -7.755 -20.668  1.00  0.00              
ATOM    390  O1P   C B   1       5.758  -8.468 -20.448  1.00  0.00              
ATOM    391  O2P   C B   1       3.326  -8.239 -19.878  1.00  0.00              
ATOM    392  O5'   C B   1       4.681  -6.193 -20.418  1.00  0.00              
ATOM    393  C5'   C B   1       5.480  -5.432 -21.358  1.00  0.00              
ATOM    394  C4'   C B   1       6.222  -4.335 -20.628  1.00  0.00              
ATOM    395  O4'   C B   1       5.309  -3.212 -20.418  1.00  0.00              
ATOM    396  C3'   C B   1       6.728  -4.676 -19.228  1.00  0.00              
ATOM    397  O3'   C B   1       7.826  -3.855 -18.838  1.00  0.00              
ATOM    398  C2'   C B   1       5.530  -4.358 -18.348  1.00  0.00              
ATOM    399  C1'   C B   1       4.924  -3.155 -19.058  1.00  0.00              
ATOM    400  N1    C B   1       3.437  -3.115 -19.008  1.00  0.00              
ATOM    401  C2    C B   1       2.824  -1.873 -18.858  1.00  0.00              
ATOM    402  O2    C B   1       3.533  -0.863 -18.768  1.00  0.00              
ATOM    403  N3    C B   1       1.315  -1.944 -18.808  1.00  0.00              
ATOM    404  C4    C B   1       0.732  -2.928 -18.908  1.00  0.00              
ATOM    405  N4    C B   1      -0.586  -2.815 -18.858  1.00  0.00              
ATOM    406  C5    C B   1       1.338  -4.215 -19.058  1.00  0.00              
ATOM    407  C6    C B   1       2.698  -4.249 -19.108  1.00  0.00              
ATOM    408  OXT   C B   1       4.131  -7.948 -22.109  1.00  0.00              
ATOM    409  H5'1  C B   1       6.204  -6.100 -21.847  1.00  0.00              
ATOM    410  H5'2  C B   1       4.823  -4.985 -22.119  1.00  0.00              
ATOM    411  H4'   C B   1       7.075  -4.027 -21.251  1.00  0.00              
ATOM    412  H1'   C B   1       5.318  -2.238 -18.596  1.00  0.00              
ATOM    413  H2'1  C B   1       4.824  -5.200 -18.316  1.00  0.00              
ATOM    414  H2'2  C B   1       5.843  -4.102 -17.325  1.00  0.00              
ATOM    415  H3'   C B   1       7.013  -5.736 -19.159  1.00  0.00              
ATOM    416  H6    C B   1       3.204  -5.206 -19.231  1.00  0.00              
ATOM    417  H5    C B   1       0.741  -5.123 -19.129  1.00  0.00              
ATOM    418  H41   C B   1      -1.019  -1.888 -18.741  1.00  0.00              
ATOM    419  H42   C B   1      -1.178  -3.654 -18.937  1.00  0.00              
ATOM    420  HTER  C B   1       3.749  -8.809 -22.229  1.00  0.00              
ATOM    421  P     G B   2       8.111  -3.612 -17.288  1.00  0.00              
ATOM    422  O1P   G B   2       9.560  -3.440 -17.068  1.00  0.00              
ATOM    423  O2P   G B   2       7.458  -4.684 -16.498  1.00  0.00              
ATOM    424  O5'   G B   2       7.353  -2.233 -17.038  1.00  0.00              
ATOM    425  C5'   G B   2       7.551  -1.147 -17.978  1.00  0.00              
ATOM    426  C4'   G B   2       7.507   0.176 -17.248  1.00  0.00              
ATOM    427  O4'   G B   2       6.108   0.548 -17.038  1.00  0.00              
ATOM    428  C3'   G B   2       8.116   0.198 -15.848  1.00  0.00              
ATOM    429  O3'   G B   2       8.523   1.508 -15.458  1.00  0.00              
ATOM    430  C2'   G B   2       6.960  -0.249 -14.968  1.00  0.00              
ATOM    431  C1'   G B   2       5.763   0.368 -15.678  1.00  0.00              
ATOM    432  N9    G B   2       4.537  -0.473 -15.628  1.00  0.00              
ATOM    433  C8    G B   2       4.416  -1.845 -15.708  1.00  0.00              
ATOM    434  N7    G B   2       3.183  -2.277 -15.628  1.00  0.00              
ATOM    435  C5    G B   2       2.425  -1.113 -15.488  1.00  0.00              
ATOM    436  C6    G B   2       1.028  -0.944 -15.358  1.00  0.00              
ATOM    437  O6    G B   2       0.142  -1.798 -15.338  1.00  0.00              
ATOM    438  N1    G B   2       0.684   0.414 -15.238  1.00  0.00              
ATOM    439  C2    G B   2       1.581   1.462 -15.238  1.00  0.00              
ATOM    440  N2    G B   2       1.059   2.685 -15.108  1.00  0.00              
ATOM    441  N3    G B   2       2.896   1.304 -15.368  1.00  0.00              
ATOM    442  C4    G B   2       3.251  -0.003 -15.488  1.00  0.00              
ATOM    443  H5'1  G B   2       8.529  -1.262 -18.468  1.00  0.00              
ATOM    444  H5'2  G B   2       6.756  -1.172 -18.738  1.00  0.00              
ATOM    445  H4'   G B   2       8.017   0.927 -17.871  1.00  0.00              
ATOM    446  H1'   G B   2       5.543   1.341 -15.216  1.00  0.00              
ATOM    447  H2'1  G B   2       6.884  -1.346 -14.936  1.00  0.00              
ATOM    448  H2'2  G B   2       7.063   0.142 -13.945  1.00  0.00              
ATOM    449  H3'   G B   2       8.969  -0.493 -15.779  1.00  0.00              
ATOM    450  H8    G B   2       5.271  -2.510 -15.828  1.00  0.00              
ATOM    451  H1    G B   2      -0.286   0.637 -15.146  1.00  0.00              
ATOM    452  H21   G B   2       1.675   3.511 -15.109  1.00  0.00              
ATOM    453  H22   G B   2       0.041   2.802 -15.008  1.00  0.00              
ATOM    454  P     C B   3       8.611   1.872 -13.908  1.00  0.00              
ATOM    455  O1P   C B   3       9.681   2.863 -13.688  1.00  0.00              
ATOM    456  O2P   C B   3       8.712   0.621 -13.118  1.00  0.00              
ATOM    457  O5'   C B   3       7.186   2.542 -13.658  1.00  0.00              
ATOM    458  C5'   C B   3       6.708   3.537 -14.598  1.00  0.00              
ATOM    459  C4'   C B   3       5.895   4.581 -13.868  1.00  0.00              
ATOM    460  O4'   C B   3       4.544   4.060 -13.658  1.00  0.00              
ATOM    461  C3'   C B   3       6.375   4.958 -12.468  1.00  0.00              
ATOM    462  O3'   C B   3       5.934   6.256 -12.078  1.00  0.00              
ATOM    463  C2'   C B   3       5.703   3.916 -11.588  1.00  0.00              
ATOM    464  C1'   C B   3       4.371   3.712 -12.298  1.00  0.00              
ATOM    465  N1    C B   3       3.874   2.310 -12.248  1.00  0.00              
ATOM    466  C2    C B   3       2.504   2.111 -12.098  1.00  0.00              
ATOM    467  O2    C B   3       1.761   3.097 -12.008  1.00  0.00              
ATOM    468  N3    C B   3       2.105   0.654 -12.048  1.00  0.00              
ATOM    469  C4    C B   3       2.860  -0.205 -12.148  1.00  0.00              
ATOM    470  N4    C B   3       2.345  -1.423 -12.098  1.00  0.00              
ATOM    471  C5    C B   3       4.271  -0.026 -12.298  1.00  0.00              
ATOM    472  C6    C B   3       4.723   1.257 -12.348  1.00  0.00              
ATOM    473  H5'1  C B   3       7.567   4.019 -15.088  1.00  0.00              
ATOM    474  H5'2  C B   3       6.079   3.050 -15.358  1.00  0.00              
ATOM    475  H4'   C B   3       5.866   5.487 -14.491  1.00  0.00              
ATOM    476  H1'   C B   3       3.621   4.370 -11.836  1.00  0.00              
ATOM    477  H2'1  C B   3       6.286   2.984 -11.557  1.00  0.00              
ATOM    478  H2'2  C B   3       5.557   4.292 -10.565  1.00  0.00              
ATOM    479  H3'   C B   3       7.472   4.901 -12.399  1.00  0.00              
ATOM    480  H6    C B   3       5.789   1.442 -12.471  1.00  0.00              
ATOM    481  H5    C B   3       4.950  -0.874 -12.369  1.00  0.00              
ATOM    482  H41   C B   3       1.330  -1.548 -11.981  1.00  0.00              
ATOM    483  H42   C B   3       2.960  -2.246 -12.178  1.00  0.00              
ATOM    484  P     A B   4       5.791   6.602 -10.528  1.00  0.00              
ATOM    485  O1P   A B   4       6.075   8.033 -10.308  1.00  0.00              
ATOM    486  O2P   A B   4       6.609   5.650  -9.738  1.00  0.00              
ATOM    487  O5'   A B   4       4.245   6.306 -10.278  1.00  0.00              
ATOM    488  C5'   A B   4       3.273   6.830 -11.218  1.00  0.00              
ATOM    489  C4'   A B   4       2.001   7.198 -10.488  1.00  0.00              
ATOM    490  O4'   A B   4       1.215   5.982 -10.278  1.00  0.00              
ATOM    491  C3'   A B   4       2.168   7.784  -9.088  1.00  0.00              
ATOM    492  O3'   A B   4       1.049   8.575  -8.698  1.00  0.00              
ATOM    493  C2'   A B   4       2.237   6.546  -8.208  1.00  0.00              
ATOM    494  C1'   A B   4       1.280   5.598  -8.918  1.00  0.00              
ATOM    495  N9    A B   4       1.701   4.172  -8.868  1.00  0.00              
ATOM    496  C8    A B   4       2.968   3.659  -8.948  1.00  0.00              
ATOM    497  N7    A B   4       3.009   2.362  -8.878  1.00  0.00              
ATOM    498  C5    A B   4       1.683   1.997  -8.728  1.00  0.00              
ATOM    499  C6    A B   4       1.051   0.743  -8.598  1.00  0.00              
ATOM    500  N6    A B   4       1.705  -0.416  -8.588  1.00  0.00              
ATOM    501  N1    A B   4      -0.285   0.733  -8.478  1.00  0.00              
ATOM    502  C2    A B   4      -0.940   1.890  -8.488  1.00  0.00              
ATOM    503  N3    A B   4      -0.473   3.114  -8.608  1.00  0.00              
ATOM    504  C4    A B   4       0.868   3.091  -8.728  1.00  0.00              
ATOM    505  H5'1  A B   4       3.685   7.725 -11.709  1.00  0.00              
ATOM    506  H5'2  A B   4       3.050   6.066 -11.978  1.00  0.00              
ATOM    507  H4'   A B   4       1.445   7.914 -11.111  1.00  0.00              
ATOM    508  H1'   A B   4       0.286   5.689  -8.456  1.00  0.00              
ATOM    509  H2'1  A B   4       3.257   6.135  -8.177  1.00  0.00              
ATOM    510  H2'2  A B   4       1.898   6.764  -7.185  1.00  0.00              
ATOM    511  H3'   A B   4       3.089   8.382  -9.019  1.00  0.00              
ATOM    512  H8    A B   4       3.857   4.279  -9.060  1.00  0.00              
ATOM    513  H61   A B   4       2.731  -0.429  -8.679  1.00  0.00              
ATOM    514  H62   A B   4       1.185  -1.300  -8.490  1.00  0.00              
ATOM    515  H2    A B   4      -2.016   1.814  -8.382  1.00  0.00              
ATOM    516  P     A B   5       0.730   8.771  -7.148  1.00  0.00              
ATOM    517  O1P   A B   5       0.118  10.096  -6.928  1.00  0.00              
ATOM    518  O2P   A B   5       1.951   8.481  -6.358  1.00  0.00              
ATOM    519  O5'   A B   5      -0.348   7.623  -6.898  1.00  0.00              
ATOM    520  C5'   A B   5      -1.442   7.476  -7.838  1.00  0.00              
ATOM    521  C4'   A B   5      -2.686   7.026  -7.108  1.00  0.00              
ATOM    522  O4'   A B   5      -2.608   5.580  -6.898  1.00  0.00              
ATOM    523  C3'   A B   5      -2.896   7.599  -5.708  1.00  0.00              
ATOM    524  O3'   A B   5      -4.267   7.580  -5.318  1.00  0.00              
ATOM    525  C2'   A B   5      -2.113   6.638  -4.828  1.00  0.00              
ATOM    526  C1'   A B   5      -2.330   5.308  -5.538  1.00  0.00              
ATOM    527  N9    A B   5      -1.151   4.402  -5.488  1.00  0.00              
ATOM    528  C8    A B   5       0.175   4.731  -5.568  1.00  0.00              
ATOM    529  N7    A B   5       0.971   3.706  -5.498  1.00  0.00              
ATOM    530  C5    A B   5       0.113   2.631  -5.348  1.00  0.00              
ATOM    531  C6    A B   5       0.339   1.245  -5.218  1.00  0.00              
ATOM    532  N6    A B   5       1.549   0.691  -5.208  1.00  0.00              
ATOM    533  N1    A B   5      -0.736   0.452  -5.098  1.00  0.00              
ATOM    534  C2    A B   5      -1.946   1.003  -5.108  1.00  0.00              
ATOM    535  N3    A B   5      -2.288   2.268  -5.228  1.00  0.00              
ATOM    536  C4    A B   5      -1.190   3.037  -5.348  1.00  0.00              
ATOM    537  H5'1  A B   5      -1.635   8.442  -8.328  1.00  0.00              
ATOM    538  H5'2  A B   5      -1.173   6.727  -8.598  1.00  0.00              
ATOM    539  H4'   A B   5      -3.557   7.278  -7.731  1.00  0.00              
ATOM    540  H1'   A B   5      -3.187   4.797  -5.076  1.00  0.00              
ATOM    541  H2'1  A B   5      -1.046   6.904  -4.797  1.00  0.00              
ATOM    542  H2'2  A B   5      -2.516   6.615  -3.805  1.00  0.00              
ATOM    543  H3'   A B   5      -2.503   8.624  -5.639  1.00  0.00              
ATOM    544  H8    A B   5       0.530   5.755  -5.680  1.00  0.00              
ATOM    545  H61   A B   5       2.387   1.283  -5.299  1.00  0.00              
ATOM    546  H62   A B   5       1.648  -0.330  -5.110  1.00  0.00              
ATOM    547  H2    A B   5      -2.771   0.309  -5.002  1.00  0.00              
ATOM    548  P     A B   6      -4.640   7.551  -3.768  1.00  0.00              
ATOM    549  O1P   A B   6      -5.914   8.264  -3.548  1.00  0.00              
ATOM    550  O2P   A B   6      -3.482   8.035  -2.978  1.00  0.00              
ATOM    551  O5'   A B   6      -4.837   5.989  -3.518  1.00  0.00              
ATOM    552  C5'   A B   6      -5.636   5.228  -4.458  1.00  0.00              
ATOM    553  C4'   A B   6      -6.378   4.131  -3.728  1.00  0.00              
ATOM    554  O4'   A B   6      -5.465   3.008  -3.518  1.00  0.00              
ATOM    555  C3'   A B   6      -6.884   4.472  -2.328  1.00  0.00              
ATOM    556  O3'   A B   6      -7.982   3.651  -1.938  1.00  0.00              
ATOM    557  C2'   A B   6      -5.686   4.154  -1.448  1.00  0.00              
ATOM    558  C1'   A B   6      -5.080   2.951  -2.158  1.00  0.00              
ATOM    559  N9    A B   6      -3.593   2.911  -2.108  1.00  0.00              
ATOM    560  C8    A B   6      -2.714   3.957  -2.188  1.00  0.00              
ATOM    561  N7    A B   6      -1.468   3.595  -2.118  1.00  0.00              
ATOM    562  C5    A B   6      -1.530   2.222  -1.968  1.00  0.00              
ATOM    563  C6    A B   6      -0.532   1.233  -1.838  1.00  0.00              
ATOM    564  N6    A B   6       0.772   1.496  -1.828  1.00  0.00              
ATOM    565  N1    A B   6      -0.936  -0.041  -1.718  1.00  0.00              
ATOM    566  C2    A B   6      -2.238  -0.306  -1.728  1.00  0.00              
ATOM    567  N3    A B   6      -3.258   0.516  -1.848  1.00  0.00              
ATOM    568  C4    A B   6      -2.822   1.784  -1.968  1.00  0.00              
ATOM    569  H5'1  A B   6      -6.360   5.896  -4.947  1.00  0.00              
ATOM    570  H5'2  A B   6      -4.978   4.781  -5.219  1.00  0.00              
ATOM    571  H4'   A B   6      -7.231   3.823  -4.351  1.00  0.00              
ATOM    572  H1'   A B   6      -5.473   2.034  -1.696  1.00  0.00              
ATOM    573  H2'1  A B   6      -4.979   4.996  -1.416  1.00  0.00              
ATOM    574  H2'2  A B   6      -5.998   3.898  -0.425  1.00  0.00              
ATOM    575  H3'   A B   6      -7.168   5.532  -2.259  1.00  0.00              
ATOM    576  H8    A B   6      -3.029   4.994  -2.300  1.00  0.00              
ATOM    577  H61   A B   6       1.102   2.467  -1.919  1.00  0.00              
ATOM    578  H62   A B   6       1.452   0.728  -1.730  1.00  0.00              
ATOM    579  H2    A B   6      -2.498  -1.353  -1.622  1.00  0.00              
ATOM    580  P     T B   7      -8.267   3.408  -0.388  1.00  0.00              
ATOM    581  O1P   T B   7      -9.716   3.236  -0.168  1.00  0.00              
ATOM    582  O2P   T B   7      -7.614   4.480   0.402  1.00  0.00              
ATOM    583  O5'   T B   7      -7.509   2.029  -0.138  1.00  0.00              
ATOM    584  C5'   T B   7      -7.707   0.943  -1.078  1.00  0.00              
ATOM    585  C4'   T B   7      -7.663  -0.380  -0.348  1.00  0.00              
ATOM    586  O4'   T B   7      -6.264  -0.752  -0.138  1.00  0.00              
ATOM    587  C3'   T B   7      -8.272  -0.402   1.052  1.00  0.00              
ATOM    588  O3'   T B   7      -8.679  -1.712   1.442  1.00  0.00              
ATOM    589  C2'   T B   7      -7.116   0.045   1.932  1.00  0.00              
ATOM    590  C1'   T B   7      -5.919  -0.572   1.222  1.00  0.00              
ATOM    591  N1    T B   7      -4.693   0.269   1.272  1.00  0.00              
ATOM    592  C2    T B   7      -3.486  -0.382   1.422  1.00  0.00              
ATOM    593  O2    T B   7      -3.398  -1.594   1.512  1.00  0.00              
ATOM    594  N3    T B   7      -2.376   0.437   1.462  1.00  0.00              
ATOM    595  C4    T B   7      -2.364   1.810   1.372  1.00  0.00              
ATOM    596  O4    T B   7      -1.301   2.439   1.422  1.00  0.00              
ATOM    597  C5    T B   7      -3.670   2.404   1.222  1.00  0.00              
ATOM    598  C5M   T B   7      -3.705   3.898   1.112  1.00  0.00              
ATOM    599  C6    T B   7      -4.777   1.636   1.172  1.00  0.00              
ATOM    600  H5'1  T B   7      -8.685   1.058  -1.568  1.00  0.00              
ATOM    601  H5'2  T B   7      -6.912   0.968  -1.838  1.00  0.00              
ATOM    602  H4'   T B   7      -8.172  -1.131  -0.971  1.00  0.00              
ATOM    603  H1'   T B   7      -5.698  -1.545   1.684  1.00  0.00              
ATOM    604  H2'1  T B   7      -7.039   1.142   1.964  1.00  0.00              
ATOM    605  H2'2  T B   7      -7.218  -0.346   2.955  1.00  0.00              
ATOM    606  H3'   T B   7      -9.125   0.289   1.121  1.00  0.00              
ATOM    607  H6    T B   7      -5.751   2.106   1.050  1.00  0.00              
ATOM    608  H51   T B   7      -3.998   4.330   2.080  1.00  0.00              
ATOM    609  H52   T B   7      -4.435   4.192   0.343  1.00  0.00              
ATOM    610  H53   T B   7      -2.708   4.269   0.831  1.00  0.00              
ATOM    611  H3    T B   7      -1.489  -0.014   1.567  1.00  0.00              
ATOM    612  P     T B   8      -8.767  -2.076   2.992  1.00  0.00              
ATOM    613  O1P   T B   8      -9.837  -3.067   3.212  1.00  0.00              
ATOM    614  O2P   T B   8      -8.868  -0.825   3.782  1.00  0.00              
ATOM    615  O5'   T B   8      -7.342  -2.746   3.242  1.00  0.00              
ATOM    616  C5'   T B   8      -6.864  -3.741   2.302  1.00  0.00              
ATOM    617  C4'   T B   8      -6.051  -4.785   3.032  1.00  0.00              
ATOM    618  O4'   T B   8      -4.700  -4.264   3.242  1.00  0.00              
ATOM    619  C3'   T B   8      -6.531  -5.162   4.432  1.00  0.00              
ATOM    620  O3'   T B   8      -6.090  -6.460   4.822  1.00  0.00              
ATOM    621  C2'   T B   8      -5.859  -4.120   5.312  1.00  0.00              
ATOM    622  C1'   T B   8      -4.527  -3.916   4.602  1.00  0.00              
ATOM    623  N1    T B   8      -4.030  -2.514   4.652  1.00  0.00              
ATOM    624  C2    T B   8      -2.671  -2.332   4.802  1.00  0.00              
ATOM    625  O2    T B   8      -1.887  -3.261   4.892  1.00  0.00              
ATOM    626  N3    T B   8      -2.254  -1.017   4.842  1.00  0.00              
ATOM    627  C4    T B   8      -3.051   0.101   4.752  1.00  0.00              
ATOM    628  O4    T B   8      -2.561   1.235   4.802  1.00  0.00              
ATOM    629  C5    T B   8      -4.457  -0.186   4.602  1.00  0.00              
ATOM    630  C5M   T B   8      -5.364   1.002   4.492  1.00  0.00              
ATOM    631  C6    T B   8      -4.901  -1.458   4.552  1.00  0.00              
ATOM    632  H5'1  T B   8      -7.723  -4.223   1.812  1.00  0.00              
ATOM    633  H5'2  T B   8      -6.235  -3.254   1.542  1.00  0.00              
ATOM    634  H4'   T B   8      -6.022  -5.691   2.409  1.00  0.00              
ATOM    635  H1'   T B   8      -3.776  -4.574   5.064  1.00  0.00              
ATOM    636  H2'1  T B   8      -6.442  -3.188   5.343  1.00  0.00              
ATOM    637  H2'2  T B   8      -5.713  -4.496   6.335  1.00  0.00              
ATOM    638  H3'   T B   8      -7.627  -5.105   4.501  1.00  0.00              
ATOM    639  H6    T B   8      -5.966  -1.650   4.430  1.00  0.00              
ATOM    640  H51   T B   8      -5.855   1.179   5.460  1.00  0.00              
ATOM    641  H52   T B   8      -6.127   0.811   3.723  1.00  0.00              
ATOM    642  H53   T B   8      -4.775   1.888   4.211  1.00  0.00              
ATOM    643  H3    T B   8      -1.272  -0.861   4.947  1.00  0.00              
ATOM    644  P     T B   9      -5.947  -6.806   6.372  1.00  0.00              
ATOM    645  O1P   T B   9      -6.231  -8.237   6.592  1.00  0.00              
ATOM    646  O2P   T B   9      -6.765  -5.854   7.162  1.00  0.00              
ATOM    647  O5'   T B   9      -4.401  -6.510   6.622  1.00  0.00              
ATOM    648  C5'   T B   9      -3.429  -7.034   5.682  1.00  0.00              
ATOM    649  C4'   T B   9      -2.157  -7.402   6.412  1.00  0.00              
ATOM    650  O4'   T B   9      -1.371  -6.186   6.622  1.00  0.00              
ATOM    651  C3'   T B   9      -2.324  -7.988   7.812  1.00  0.00              
ATOM    652  O3'   T B   9      -1.205  -8.779   8.202  1.00  0.00              
ATOM    653  C2'   T B   9      -2.393  -6.750   8.692  1.00  0.00              
ATOM    654  C1'   T B   9      -1.436  -5.802   7.982  1.00  0.00              
ATOM    655  N1    T B   9      -1.857  -4.376   8.032  1.00  0.00              
ATOM    656  C2    T B   9      -0.865  -3.430   8.182  1.00  0.00              
ATOM    657  O2    T B   9       0.315  -3.721   8.272  1.00  0.00              
ATOM    658  N3    T B   9      -1.301  -2.121   8.222  1.00  0.00              
ATOM    659  C4    T B   9      -2.602  -1.686   8.132  1.00  0.00              
ATOM    660  O4    T B   9      -2.873  -0.480   8.182  1.00  0.00              
ATOM    661  C5    T B   9      -3.571  -2.744   7.982  1.00  0.00              
ATOM    662  C5M   T B   9      -5.003  -2.316   7.872  1.00  0.00              
ATOM    663  C6    T B   9      -3.183  -4.034   7.932  1.00  0.00              
ATOM    664  H5'1  T B   9      -3.840  -7.929   5.191  1.00  0.00              
ATOM    665  H5'2  T B   9      -3.206  -6.270   4.922  1.00  0.00              
ATOM    666  H4'   T B   9      -1.601  -8.118   5.789  1.00  0.00              
ATOM    667  H1'   T B   9      -0.442  -5.893   8.444  1.00  0.00              
ATOM    668  H2'1  T B   9      -3.413  -6.339   8.723  1.00  0.00              
ATOM    669  H2'2  T B   9      -2.054  -6.968   9.715  1.00  0.00              
ATOM    670  H3'   T B   9      -3.244  -8.586   7.881  1.00  0.00              
ATOM    671  H6    T B   9      -3.931  -4.816   7.810  1.00  0.00              
ATOM    672  H51   T B   9      -5.504  -2.461   8.840  1.00  0.00              
ATOM    673  H52   T B   9      -5.508  -2.919   7.103  1.00  0.00              
ATOM    674  H53   T B   9      -5.047  -1.253   7.591  1.00  0.00              
ATOM    675  H3    T B   9      -0.598  -1.417   8.327  1.00  0.00              
ATOM    676  P     C B  10      -0.886  -8.975   9.752  1.00  0.00              
ATOM    677  O1P   C B  10      -0.274 -10.300   9.972  1.00  0.00              
ATOM    678  O2P   C B  10      -2.107  -8.685  10.542  1.00  0.00              
ATOM    679  O5'   C B  10       0.192  -7.827  10.002  1.00  0.00              
ATOM    680  C5'   C B  10       1.286  -7.680   9.062  1.00  0.00              
ATOM    681  C4'   C B  10       2.530  -7.230   9.792  1.00  0.00              
ATOM    682  O4'   C B  10       2.452  -5.784  10.002  1.00  0.00              
ATOM    683  C3'   C B  10       2.740  -7.803  11.192  1.00  0.00              
ATOM    684  O3'   C B  10       4.111  -7.784  11.582  1.00  0.00              
ATOM    685  C2'   C B  10       1.957  -6.842  12.072  1.00  0.00              
ATOM    686  C1'   C B  10       2.174  -5.512  11.362  1.00  0.00              
ATOM    687  N1    C B  10       0.995  -4.606  11.412  1.00  0.00              
ATOM    688  C2    C B  10       1.229  -3.241  11.562  1.00  0.00              
ATOM    689  O2    C B  10       2.396  -2.840  11.652  1.00  0.00              
ATOM    690  N3    C B  10      -0.034  -2.412  11.612  1.00  0.00              
ATOM    691  C4    C B  10      -1.084  -2.865  11.512  1.00  0.00              
ATOM    692  N4    C B  10      -2.083  -1.998  11.562  1.00  0.00              
ATOM    693  C5    C B  10      -1.350  -4.262  11.362  1.00  0.00              
ATOM    694  C6    C B  10      -0.270  -5.088  11.312  1.00  0.00              
ATOM    695  H5'1  C B  10       1.479  -8.646   8.572  1.00  0.00              
ATOM    696  H5'2  C B  10       1.017  -6.931   8.302  1.00  0.00              
ATOM    697  H4'   C B  10       3.401  -7.482   9.169  1.00  0.00              
ATOM    698  H1'   C B  10       3.032  -5.001  11.824  1.00  0.00              
ATOM    699  H2'1  C B  10       0.890  -7.108  12.103  1.00  0.00              
ATOM    700  H2'2  C B  10       2.360  -6.819  13.095  1.00  0.00              
ATOM    701  H3'   C B  10       2.348  -8.828  11.261  1.00  0.00              
ATOM    702  H6    C B  10      -0.424  -6.159  11.189  1.00  0.00              
ATOM    703  H5    C B  10      -2.367  -4.646  11.291  1.00  0.00              
ATOM    704  H41   C B  10      -1.888  -0.994  11.679  1.00  0.00              
ATOM    705  H42   C B  10      -3.055  -2.328  11.483  1.00  0.00              
ATOM    706  P     G B  11       4.484  -7.755  13.132  1.00  0.00              
ATOM    707  O1P   G B  11       5.758  -8.468  13.352  1.00  0.00              
ATOM    708  O2P   G B  11       3.326  -8.239  13.922  1.00  0.00              
ATOM    709  O5'   G B  11       4.681  -6.193  13.382  1.00  0.00              
ATOM    710  C5'   G B  11       5.480  -5.432  12.442  1.00  0.00              
ATOM    711  C4'   G B  11       6.222  -4.335  13.172  1.00  0.00              
ATOM    712  O4'   G B  11       5.309  -3.212  13.382  1.00  0.00              
ATOM    713  C3'   G B  11       6.728  -4.676  14.572  1.00  0.00              
ATOM    714  O3'   G B  11       7.826  -3.855  14.962  1.00  0.00              
ATOM    715  C2'   G B  11       5.530  -4.358  15.452  1.00  0.00              
ATOM    716  C1'   G B  11       4.924  -3.155  14.742  1.00  0.00              
ATOM    717  N9    G B  11       3.437  -3.115  14.792  1.00  0.00              
ATOM    718  C8    G B  11       2.533  -4.154  14.712  1.00  0.00              
ATOM    719  N7    G B  11       1.282  -3.779  14.792  1.00  0.00              
ATOM    720  C5    G B  11       1.353  -2.392  14.932  1.00  0.00              
ATOM    721  C6    G B  11       0.321  -1.433  15.062  1.00  0.00              
ATOM    722  O6    G B  11      -0.897  -1.603  15.082  1.00  0.00              
ATOM    723  N1    G B  11       0.841  -0.133  15.182  1.00  0.00              
ATOM    724  C2    G B  11       2.184   0.188  15.182  1.00  0.00              
ATOM    725  N2    G B  11       2.480   1.484  15.312  1.00  0.00              
ATOM    726  N3    G B  11       3.155  -0.713  15.052  1.00  0.00              
ATOM    727  C4    G B  11       2.673  -1.979  14.932  1.00  0.00              
ATOM    728  H5'1  G B  11       6.204  -6.100  11.953  1.00  0.00              
ATOM    729  H5'2  G B  11       4.823  -4.985  11.681  1.00  0.00              
ATOM    730  H4'   G B  11       7.075  -4.027  12.549  1.00  0.00              
ATOM    731  H1'   G B  11       5.318  -2.238  15.204  1.00  0.00              
ATOM    732  H2'1  G B  11       4.824  -5.200  15.484  1.00  0.00              
ATOM    733  H2'2  G B  11       5.843  -4.102  16.475  1.00  0.00              
ATOM    734  H3'   G B  11       7.013  -5.736  14.641  1.00  0.00              
ATOM    735  H8    G B  11       2.834  -5.194  14.592  1.00  0.00              
ATOM    736  H1    G B  11       0.188   0.618  15.274  1.00  0.00              
ATOM    737  H21   G B  11       3.464   1.790  15.311  1.00  0.00              
ATOM    738  H22   G B  11       1.725   2.177  15.412  1.00  0.00              
ATOM    739  P     C B  12       8.111  -3.612  16.512  1.00  0.00              
ATOM    740  O1P   C B  12       9.560  -3.440  16.732  1.00  0.00              
ATOM    741  O2P   C B  12       7.458  -4.684  17.302  1.00  0.00              
ATOM    742  O5'   C B  12       7.353  -2.233  16.762  1.00  0.00              
ATOM    743  C5'   C B  12       7.551  -1.147  15.822  1.00  0.00              
ATOM    744  C4'   C B  12       7.507   0.176  16.552  1.00  0.00              
ATOM    745  O4'   C B  12       6.108   0.548  16.762  1.00  0.00              
ATOM    746  C3'   C B  12       8.116   0.198  17.952  1.00  0.00              
ATOM    747  O3'   C B  12       8.523   1.508  18.342  1.00  0.00              
ATOM    748  C2'   C B  12       6.960  -0.249  18.832  1.00  0.00              
ATOM    749  C1'   C B  12       5.763   0.368  18.122  1.00  0.00              
ATOM    750  N1    C B  12       4.537  -0.473  18.172  1.00  0.00              
ATOM    751  C2    C B  12       3.311   0.171  18.322  1.00  0.00              
ATOM    752  O2    C B  12       3.290   1.405  18.412  1.00  0.00              
ATOM    753  N3    C B  12       2.132  -0.774  18.372  1.00  0.00              
ATOM    754  C4    C B  12       2.239  -1.912  18.272  1.00  0.00              
ATOM    755  N4    C B  12       1.106  -2.595  18.322  1.00  0.00              
ATOM    756  C5    C B  12       3.485  -2.597  18.122  1.00  0.00              
ATOM    757  C6    C B  12       4.605  -1.825  18.072  1.00  0.00              
ATOM    758  HCAP  C B  12       9.158   1.446  19.059  1.00  0.00              
ATOM    759  H5'1  C B  12       8.529  -1.262  15.332  1.00  0.00              
ATOM    760  H5'2  C B  12       6.756  -1.172  15.062  1.00  0.00              
ATOM    761  H4'   C B  12       8.016   0.927  15.929  1.00  0.00              
ATOM    762  H1'   C B  12       5.543   1.341  18.584  1.00  0.00              
ATOM    763  H2'1  C B  12       6.884  -1.346  18.864  1.00  0.00              
ATOM    764  H2'2  C B  12       7.063   0.142  19.855  1.00  0.00              
ATOM    765  H3'   C B  12       8.969  -0.493  18.021  1.00  0.00              
ATOM    766  H6    C B  12       5.576  -2.302  17.949  1.00  0.00              
ATOM    767  H5    C B  12       3.536  -3.683  18.051  1.00  0.00              
ATOM    768  H41   C B  12       0.211  -2.100  18.439  1.00  0.00              
ATOM    769  H42   C B  12       1.120  -3.622  18.243  1.00  0.00              
TER     770        C B  12                                                      
MASTER        0    0    0    0    0    0    0    0  768    2    0    2          
END                                                                             
