# Supplementary material for: Active learning in the lecture theatre using 3D printed objects
Source: F1000Res. 2016 Jun 3;5:61. Originally published 2016 Jan 13. [Version 2] doi: 10.12688/f1000research.7632.2 (PMC4911624; doi:10.12688/f1000research.7632.2)
Supplement: Supplementary file 6 [file f1000research-5-9453-s0005.tgz]

Archive with 1 entries (1 files):
- d80ddc64-cc47-4cb9-b6d4-a1d7b8b3de3f.docx
